# Supplementary material for: Orthologs of Human-Disease-Associated Genes in Plants Are Involved in Regulating Leaf Senescence
Source: Life (Basel). 2023 Feb 16;13(2):559. doi: 10.3390/life13020559 (PMC9965218; doi:10.3390/life13020559)
Supplement: Supplementary file 1 [file life-13-00559-s001.zip]

Archive with 3 entries (3 files):
- Supplemental Dataset 1. Dataset and sequencing project used in this study.xlsx
- Supplemental Dataset 2. Protein alignment results between human and Arabidopsis.blast
- Supplemental Dataset 3. Protein alignment results between human and Populus.blast
