# Supplementary material for: Orthologs of Human-Disease-Associated Genes in Plants Are Involved in Regulating Leaf Senescence
Source: Life (Basel). 2023 Feb 16;13(2):559. doi: 10.3390/life13020559 (PMC9965218; doi:10.3390/life13020559)
Supplement: Supplementary file 1 [file life-13-00559-s001.zip › Supplemental Dataset 1. Dataset and sequencing project used in this study.xlsx]

## Sheet: Sheet1
The dataset downloaded from NCBI’s Sequence Read Archive (SRA) database (https://www.ncbi.nlm.nih.gov/sra/) for further gene expression analysis.
A.thaliana	P. tomentosa
SRR2079771	SRR10019744
SRR2079772	SRR10019745
SRR2079773	SRR10019746
SRR2079774	SRR10019747
SRR2079775	SRR10019748
SRR2079776	SRR10019749
SRR2079777	SRR10019750
SRR2079778	SRR10019751
SRR2079779	SRR10019752
SRR2079780	SRR10019753
SRR2079781	SRR10019754
SRR2079782	SRR10019755
SRR2079783	SRR10019756
SRR2079784	SRR10019757
SRR2079785	SRR10019758
SRR2079786	SRR10019759
SRR2079787	SRR10019760
SRR2079788	SRR10019761
SRR2079789	SRR10019762
SRR2079790	SRR10019763
SRR2079791	SRR10019764
SRR2079792	SRR10019765
SRR2079793	SRR10019766
SRR2079794	SRR10019767
SRR2079795	SRR10019768
SRR2079796	SRR10019769
SRR2079797	SRR10019770
SRR2079798	SRR10019771
	SRR10019772
	SRR10019773
	SRR10019774
	SRR10019775
	SRR10019776
	SRR10019777
	SRR10019778
	SRR10019779
	SRR10019780
	SRR10019781
	SRR10019782
	SRR10019783
	SRR10019784
	SRR10019785
	SRR10019786
	SRR10019787
	SRR10019788
	SRR10019789
	SRR10019790
	SRR10019791
