# Supplementary material for: Orthologs of Human-Disease-Associated Genes in Plants Are Involved in Regulating Leaf Senescence
Source: Life (Basel). 2023 Feb 16;13(2):559. doi: 10.3390/life13020559 (PMC9965218; doi:10.3390/life13020559)
Supplement: Supplementary file 1 [file life-13-00559-s001.zip › Supplemental Dataset 2. Protein alignment results between human and Arabidopsis.blast]

Homo sapiens	A. thaliana	E-vaule
ENSP00000001008.4	AT3G25230.2	7.18E-77
ENSP00000001008.4	AT3G25230.1	7.61E-77
ENSP00000001008.4	AT5G48570.1	4.42E-75
ENSP00000001008.4	AT3G55520.1	2.25E-28
ENSP00000001008.4	AT3G55520.3	2.25E-28
ENSP00000001008.4	AT3G55520.2	2.25E-28
ENSP00000001146.2	AT2G29090.1	3.64E-53
ENSP00000001146.2	AT2G29090.2	3.64E-53
ENSP00000001146.2	AT3G30180.1	2.50E-51
ENSP00000001146.2	AT3G19270.2	5.17E-51
ENSP00000001146.2	AT3G19270.1	1.50E-50
ENSP00000001146.2	AT5G38970.1	6.39E-46
ENSP00000001146.2	AT1G12740.1	3.63E-44
ENSP00000001146.2	AT1G12740.4	5.17E-42
ENSP00000001146.2	AT1G12740.2	1.36E-41
ENSP00000001146.2	AT4G36380.1	5.75E-41
ENSP00000001146.2	AT5G38970.3	2.74E-40
ENSP00000001146.2	AT2G29090.4	6.97E-34
ENSP00000001146.2	AT1G12740.3	3.67E-29
ENSP00000001146.2	AT5G38970.4	5.14E-29
ENSP00000001146.2	AT5G38970.2	5.14E-29
ENSP00000001146.2	AT4G36380.2	1.41E-26
ENSP00000001146.2	AT1G57750.1	7.29E-09
ENSP00000002125.4	AT3G28700.2	1.48E-77
ENSP00000002125.4	AT3G28700.1	1.48E-77
ENSP00000002125.4	AT3G28700.3	5.41E-72
ENSP00000003100.8	AT1G11680.1	1.34E-106
ENSP00000003100.8	AT1G78490.1	2.74E-14
ENSP00000003100.8	AT1G78490.2	2.94E-10
ENSP00000005386.3	AT1G56440.2	1.55E-18
ENSP00000005386.3	AT1G56440.1	1.68E-18
ENSP00000005386.3	AT3G58620.2	2.42E-11
ENSP00000005386.3	AT3G58620.1	2.57E-11
ENSP00000005386.3	AT2G25290.1	2.68E-10
ENSP00000005386.3	AT2G25290.4	2.68E-10
ENSP00000005386.3	AT2G25290.3	2.68E-10
ENSP00000005386.3	AT2G25290.2	2.68E-10
ENSP00000006275.3	AT3G05000.1	9.96E-29
ENSP00000007390.2	AT5G10070.2	1.40E-58
ENSP00000007390.2	AT5G10070.1	5.87E-54
ENSP00000007414.3	AT2G31030.1	7.59E-92
ENSP00000007414.3	AT4G08180.2	2.23E-87
ENSP00000007414.3	AT4G08180.4	2.28E-87
ENSP00000007414.3	AT4G08180.1	2.28E-87
ENSP00000007414.3	AT4G25860.2	2.46E-12
ENSP00000007414.3	AT4G25860.1	2.59E-12
ENSP00000007516.2	AT1G65290.1	5.98E-19
ENSP00000007516.2	AT2G44620.1	5.81E-18
ENSP00000007516.2	AT4G25050.1	3.13E-04
ENSP00000007516.2	AT3G05020.1	8.17E-04
ENSP00000008527.5	AT3G15620.1	6.52E-174
ENSP00000008527.5	AT3G15620.2	3.09E-144
ENSP00000010132.5	AT5G35980.2	1.58E-70
ENSP00000010132.5	AT5G35980.3	1.05E-69
ENSP00000010132.5	AT5G35980.1	1.56E-69
ENSP00000010132.5	AT1G73450.1	2.01E-58
ENSP00000010132.5	AT1G73460.1	2.10E-58
ENSP00000010132.5	AT1G73460.2	2.10E-58
ENSP00000010132.5	AT3G17750.1	1.21E-57
ENSP00000010132.5	AT2G40120.1	7.48E-57
ENSP00000011989.8	AT3G53130.1	5.45E-37
ENSP00000011989.8	AT5G09970.1	6.51E-32
ENSP00000011989.8	AT3G26125.1	8.77E-30
ENSP00000011989.8	AT1G13150.1	2.00E-25
ENSP00000011989.8	AT1G13710.1	2.69E-23
ENSP00000011989.8	AT1G74110.1	4.28E-21
ENSP00000011989.8	AT2G02580.1	1.08E-17
ENSP00000011989.8	AT3G48290.2	2.06E-17
ENSP00000011989.8	AT3G48290.1	7.44E-17
ENSP00000011989.8	AT5G36130.1	1.19E-09
ENSP00000012443.4	AT2G42810.4	5.73E-173
ENSP00000012443.4	AT2G42810.5	5.73E-173
ENSP00000012443.4	AT2G42810.1	5.73E-173
ENSP00000012443.4	AT2G42810.2	1.17E-163
ENSP00000012443.4	AT2G42810.3	3.20E-163
ENSP00000012443.4	AT5G10900.1	1.36E-33
ENSP00000012443.4	AT5G10900.2	1.71E-33
ENSP00000012443.4	AT5G10900.3	2.78E-33
ENSP00000013034.3	AT4G23900.1	7.78E-67
ENSP00000013034.3	AT4G11010.1	1.14E-66
ENSP00000013034.3	AT4G23895.3	8.24E-64
ENSP00000013034.3	AT5G63310.1	3.36E-59
ENSP00000013070.6	AT4G23860.2	1.02E-70
ENSP00000013070.6	AT4G23860.3	1.02E-70
ENSP00000013070.6	AT4G23860.1	1.02E-70
ENSP00000013070.6	AT4G23860.4	3.54E-63
ENSP00000014112.5	AT1G43190.1	7.84E-91
ENSP00000014112.5	AT1G43190.2	7.84E-91
ENSP00000014112.5	AT1G43190.3	4.94E-88
ENSP00000014112.5	AT5G53180.1	3.59E-37
ENSP00000014112.5	AT3G01150.1	9.59E-37
ENSP00000015877.6	AT1G01760.1	5.15E-34
ENSP00000015877.6	AT1G01760.4	5.15E-34
ENSP00000015877.6	AT1G01760.3	6.56E-34
ENSP00000015877.6	AT1G01760.2	5.72E-33
ENSP00000016171.6	AT5G56090.1	3.13E-100
ENSP00000017003.2	AT4G27480.1	3.65E-21
ENSP00000017003.2	AT4G27480.3	3.65E-21
ENSP00000017003.2	AT4G27480.2	3.65E-21
ENSP00000017003.2	AT3G03690.1	1.57E-20
ENSP00000017003.2	AT5G39990.1	3.75E-19
ENSP00000017003.2	AT3G15350.1	1.67E-18
ENSP00000017003.2	AT3G15350.2	1.67E-18
ENSP00000017003.2	AT2G37585.1	1.85E-18
ENSP00000017003.2	AT1G53100.2	1.54E-16
ENSP00000017003.2	AT1G53100.1	1.64E-16
ENSP00000017003.2	AT4G03340.2	7.01E-16
ENSP00000017003.2	AT3G03690.2	9.96E-11
ENSP00000019019.2	AT5G01230.1	1.12E-122
ENSP00000019019.2	AT5G01230.2	9.30E-26
ENSP00000019019.2	AT5G13830.1	1.51E-18
ENSP00000025399.6	AT1G15470.1	1.13E-99
ENSP00000025399.6	AT3G15610.1	3.92E-97
ENSP00000025399.6	AT1G52730.2	7.02E-93
ENSP00000025399.6	AT1G52730.1	7.02E-93
ENSP00000025399.6	AT1G15470.2	1.07E-80
ENSP00000025399.6	AT1G52730.3	6.25E-72
ENSP00000037243.2	AT4G16520.1	2.35E-47
ENSP00000037243.2	AT4G16520.2	2.35E-47
ENSP00000037243.2	AT4G04620.1	8.12E-46
ENSP00000037243.2	AT4G04620.2	8.12E-46
ENSP00000037243.2	AT4G04620.3	8.12E-46
ENSP00000037243.2	AT4G21980.1	1.15E-45
ENSP00000037243.2	AT2G45170.1	1.15E-45
ENSP00000037243.2	AT2G45170.2	1.15E-45
ENSP00000037243.2	AT4G21980.2	1.45E-45
ENSP00000037243.2	AT1G62040.1	4.16E-45
ENSP00000037243.2	AT3G60640.1	1.50E-43
ENSP00000037243.2	AT2G05630.2	1.73E-41
ENSP00000037243.2	AT3G06420.1	1.95E-36
ENSP00000037243.2	AT4G16520.3	4.89E-35
ENSP00000037243.2	AT3G15580.1	1.11E-34
ENSP00000040663.5	AT2G05830.1	1.06E-117
ENSP00000040663.5	AT2G05830.3	4.81E-106
ENSP00000040663.5	AT2G05830.2	4.81E-106
ENSP00000040663.5	AT2G05830.4	5.17E-106
ENSP00000040877.1	AT4G17610.2	8.32E-48
ENSP00000040877.1	AT4G17610.3	8.33E-48
ENSP00000040877.1	AT4G17610.1	4.92E-46
ENSP00000044462.7	AT3G22110.1	6.82E-98
ENSP00000044462.7	AT4G15165.1	8.94E-65
ENSP00000046640.4	AT5G40670.1	5.93E-69
ENSP00000055077.3	AT1G63160.1	1.57E-154
ENSP00000066544.3	AT2G20000.2	5.77E-49
ENSP00000066544.3	AT2G20000.1	1.95E-48
ENSP00000066544.3	AT3G16320.3	1.95E-33
ENSP00000066544.3	AT3G16320.4	2.24E-33
ENSP00000066544.3	AT3G16320.2	1.28E-32
ENSP00000066544.3	AT3G16320.1	1.37E-32
ENSP00000072644.1	AT5G27490.1	5.14E-27
ENSP00000072644.1	AT2G39805.1	6.06E-27
ENSP00000072644.1	AT2G39805.2	6.21E-27
ENSP00000072644.1	AT3G05280.1	1.36E-25
ENSP00000072869.4	AT1G11390.1	9.36E-61
ENSP00000072869.4	AT1G61640.1	4.40E-49
ENSP00000072869.4	AT1G61640.3	9.32E-44
ENSP00000075120.7	AT5G16150.3	2.49E-62
ENSP00000075120.7	AT5G16150.1	2.49E-62
ENSP00000075120.7	AT5G16150.2	2.49E-62
ENSP00000075120.7	AT1G67300.3	2.47E-51
ENSP00000075120.7	AT1G67300.1	2.47E-51
ENSP00000075120.7	AT1G67300.2	3.51E-51
ENSP00000075120.7	AT1G11260.1	3.19E-49
ENSP00000075120.7	AT3G19940.1	3.70E-48
ENSP00000075120.7	AT5G23270.1	1.71E-44
ENSP00000075120.7	AT3G19930.2	7.71E-42
ENSP00000075120.7	AT3G19930.1	7.71E-42
ENSP00000075120.7	AT1G08920.3	1.59E-41
ENSP00000075120.7	AT2G20780.2	2.31E-41
ENSP00000075120.7	AT4G21480.1	1.12E-40
ENSP00000075120.7	AT3G05400.1	1.63E-37
ENSP00000075322.6	AT4G29710.1	8.71E-25
ENSP00000084795.5	AT3G05590.1	8.83E-78
ENSP00000084795.5	AT5G27850.1	1.78E-77
ENSP00000084795.5	AT2G47570.1	4.80E-70
ENSP00000084795.5	AT3G05590.2	4.04E-55
ENSP00000084795.5	AT3G05590.3	4.04E-55
ENSP00000084795.5	AT5G27850.2	2.32E-54
ENSP00000156109.5	AT1G33520.1	2.31E-16
ENSP00000156471.5	AT2G38770.1	0
ENSP00000157600.3	AT1G19270.2	4.57E-04
ENSP00000157600.3	AT1G19270.1	4.57E-04
ENSP00000157812.1	AT5G58290.1	5.10E-228
ENSP00000158771.4	AT4G04860.1	6.82E-69
ENSP00000158771.4	AT4G21810.1	3.14E-67
ENSP00000158771.4	AT4G29330.2	1.86E-47
ENSP00000159060.2	AT5G49730.2	2.82E-19
ENSP00000159060.2	AT5G49730.1	5.96E-19
ENSP00000160382.5	AT1G18450.1	8.93E-114
ENSP00000160382.5	AT1G73910.2	6.98E-28
ENSP00000160382.5	AT1G73910.1	6.98E-28
ENSP00000160382.5	AT1G73910.3	7.08E-20
ENSP00000161863.4	AT2G30800.1	3.29E-172
ENSP00000161863.4	AT1G06670.2	5.22E-169
ENSP00000161863.4	AT1G06670.1	8.97E-169
ENSP00000161863.4	AT2G30800.2	1.45E-108
ENSP00000161863.4	AT4G11970.2	5.28E-29
ENSP00000161863.4	AT4G11970.5	8.52E-29
ENSP00000161863.4	AT4G11970.3	9.05E-29
ENSP00000161863.4	AT4G11970.4	2.62E-28
ENSP00000161863.4	AT4G11970.1	2.62E-28
ENSP00000161863.4	AT1G30460.2	5.46E-28
ENSP00000161863.4	AT1G30460.1	9.07E-27
ENSP00000163416.2	AT1G18190.1	5.46E-10
ENSP00000164139.3	AT3G46970.1	2.80E-247
ENSP00000164139.3	AT3G29320.1	1.19E-239
ENSP00000164305.5	AT5G14850.1	1.69E-130
ENSP00000164305.5	AT5G14850.2	2.57E-127
ENSP00000164305.5	AT5G14850.3	3.95E-127
ENSP00000164305.5	AT5G14850.5	1.62E-110
ENSP00000164305.5	AT5G14850.4	3.83E-84
ENSP00000164305.5	AT5G14850.6	3.83E-84
ENSP00000166244.3	AT1G67510.1	3.43E-16
ENSP00000166345.3	AT4G24710.1	1.52E-120
ENSP00000166345.3	AT4G24710.3	2.27E-120
ENSP00000166345.3	AT4G24710.2	1.44E-97
ENSP00000166345.3	AT4G24710.4	1.44E-97
ENSP00000168216.6	AT3G26770.1	1.87E-27
ENSP00000168216.6	AT3G26760.1	3.26E-26
ENSP00000168216.6	AT3G51680.1	2.53E-24
ENSP00000168216.6	AT1G52340.1	1.21E-19
ENSP00000168216.6	AT3G42960.1	6.65E-19
ENSP00000168216.6	AT3G29250.2	5.12E-18
ENSP00000168216.6	AT3G29250.1	7.19E-18
ENSP00000168216.6	AT3G29250.3	1.32E-17
ENSP00000168216.6	AT1G54870.1	7.17E-16
ENSP00000168216.6	AT1G54870.2	7.33E-16
ENSP00000168216.6	AT2G29340.4	1.52E-11
ENSP00000168216.6	AT2G29340.3	1.52E-11
ENSP00000170168.3	AT5G25800.1	2.46E-37
ENSP00000170168.3	AT5G25800.2	2.54E-37
ENSP00000170168.3	AT3G50100.2	2.26E-24
ENSP00000170168.3	AT3G50100.1	1.38E-23
ENSP00000170564.1	AT5G23080.1	3.61E-39
ENSP00000170564.1	AT5G23080.2	1.31E-38
ENSP00000174653.3	AT1G56590.1	1.86E-120
ENSP00000175506.4	AT5G65010.1	4.06E-117
ENSP00000175506.4	AT5G65010.2	4.19E-117
ENSP00000175506.4	AT5G10240.1	2.78E-114
ENSP00000175506.4	AT5G10240.2	1.66E-112
ENSP00000175506.4	AT3G47340.1	5.75E-112
ENSP00000175506.4	AT3G47340.2	1.93E-111
ENSP00000175506.4	AT3G47340.3	4.72E-83
ENSP00000175756.5	AT1G71860.2	1.62E-30
ENSP00000176643.6	AT4G34240.4	1.62E-129
ENSP00000176643.6	AT4G34240.1	2.64E-129
ENSP00000176643.6	AT4G36250.1	8.99E-121
ENSP00000176763.5	AT1G52310.1	6.39E-11
ENSP00000176763.5	AT4G04632.1	3.92E-04
ENSP00000178640.5	AT1G18350.1	1.84E-54
ENSP00000178640.5	AT1G32320.1	1.22E-34
ENSP00000181839.4	AT5G10270.1	2.97E-105
ENSP00000181839.4	AT1G03740.2	5.89E-75
ENSP00000181839.4	AT1G03740.1	1.48E-74
ENSP00000181839.4	AT5G44290.7	1.77E-74
ENSP00000181839.4	AT5G44290.6	3.66E-73
ENSP00000181839.4	AT5G44290.3	5.46E-73
ENSP00000181839.4	AT5G44290.1	5.46E-73
ENSP00000181839.4	AT5G44290.4	5.46E-73
ENSP00000181839.4	AT5G44290.5	5.46E-73
ENSP00000181839.4	AT5G44290.2	5.46E-73
ENSP00000181839.4	AT1G74330.3	9.65E-71
ENSP00000181839.4	AT1G18670.2	1.38E-70
ENSP00000181839.4	AT1G74330.2	2.54E-70
ENSP00000181839.4	AT1G74330.1	3.07E-70
ENSP00000181839.4	AT1G18670.1	3.78E-70
ENSP00000181839.4	AT1G18670.3	4.73E-70
ENSP00000181839.4	AT4G22940.1	1.52E-69
ENSP00000181839.4	AT4G22940.2	3.20E-68
ENSP00000183936.4	AT1G55350.4	5.85E-63
ENSP00000183936.4	AT1G55350.1	5.85E-63
ENSP00000183936.4	AT1G55350.2	5.85E-63
ENSP00000183936.4	AT1G55350.3	5.85E-63
ENSP00000183936.4	AT1G55350.6	5.85E-63
ENSP00000183936.4	AT1G55350.5	5.96E-63
ENSP00000184956.5	AT4G38120.1	5.90E-41
ENSP00000184956.5	AT4G38120.3	5.94E-41
ENSP00000184956.5	AT4G38120.4	2.16E-36
ENSP00000188312.2	AT3G33520.1	1.36E-78
ENSP00000188376.5	AT5G14040.1	1.60E-120
ENSP00000188376.5	AT3G48850.1	1.45E-115
ENSP00000188376.5	AT2G17270.1	8.68E-87
ENSP00000189978.6	AT1G01450.1	3.14E-11
ENSP00000191018.5	AT4G12910.1	1.17E-92
ENSP00000191018.5	AT3G25420.1	1.23E-87
ENSP00000191018.5	AT4G12910.2	1.13E-79
ENSP00000191018.5	AT3G52000.1	3.45E-70
ENSP00000191018.5	AT2G35780.1	5.89E-70
ENSP00000191018.5	AT1G11080.2	1.69E-65
ENSP00000191018.5	AT1G11080.1	2.20E-65
ENSP00000191018.5	AT3G07990.1	2.55E-65
ENSP00000191018.5	AT2G05850.1	5.31E-65
ENSP00000191018.5	AT1G61130.1	7.81E-65
ENSP00000191018.5	AT4G30810.1	8.48E-65
ENSP00000191018.5	AT1G43780.1	1.66E-64
ENSP00000191018.5	AT3G17180.1	4.45E-64
ENSP00000191018.5	AT3G63470.1	5.82E-64
ENSP00000191018.5	AT3G52010.1	1.10E-63
ENSP00000191018.5	AT4G15100.1	2.20E-63
ENSP00000191018.5	AT3G02110.1	8.07E-63
ENSP00000191018.5	AT2G12480.3	5.59E-61
ENSP00000191018.5	AT5G23210.1	2.35E-60
ENSP00000191018.5	AT5G08260.1	3.00E-59
ENSP00000191018.5	AT5G42240.1	5.13E-58
ENSP00000191018.5	AT3G52020.1	5.13E-58
ENSP00000191018.5	AT2G12480.4	1.85E-57
ENSP00000191018.5	AT2G12480.1	3.57E-56
ENSP00000191018.5	AT4G30610.1	8.80E-56
ENSP00000191018.5	AT5G42230.2	9.69E-56
ENSP00000191018.5	AT5G42230.1	9.69E-56
ENSP00000191018.5	AT2G24010.1	1.83E-55
ENSP00000191018.5	AT5G09640.1	6.49E-55
ENSP00000191018.5	AT1G33540.1	1.23E-54
ENSP00000191018.5	AT2G12480.2	2.01E-54
ENSP00000191018.5	AT2G33530.1	2.46E-54
ENSP00000191018.5	AT2G24000.1	3.35E-54
ENSP00000191018.5	AT2G22970.1	4.26E-54
ENSP00000191018.5	AT2G35770.1	8.65E-54
ENSP00000191018.5	AT3G12203.3	2.05E-53
ENSP00000191018.5	AT3G12203.1	2.49E-53
ENSP00000191018.5	AT2G24010.2	2.76E-53
ENSP00000191018.5	AT2G22920.2	3.31E-53
ENSP00000191018.5	AT1G28110.2	6.20E-53
ENSP00000191018.5	AT1G28110.1	6.20E-53
ENSP00000191018.5	AT1G33540.2	6.33E-53
ENSP00000191018.5	AT2G22980.1	3.01E-52
ENSP00000191018.5	AT3G12230.1	3.40E-52
ENSP00000191018.5	AT3G17180.2	3.57E-52
ENSP00000191018.5	AT3G12240.1	9.44E-52
ENSP00000191018.5	AT3G12203.2	1.62E-51
ENSP00000191018.5	AT2G23000.2	1.88E-51
ENSP00000191018.5	AT2G23000.1	1.88E-51
ENSP00000191018.5	AT1G73290.1	7.26E-51
ENSP00000191018.5	AT5G36180.1	7.79E-51
ENSP00000191018.5	AT3G12220.1	3.54E-50
ENSP00000191018.5	AT3G10450.1	7.21E-50
ENSP00000191018.5	AT1G73300.2	1.10E-49
ENSP00000191018.5	AT1G73300.1	1.10E-49
ENSP00000191018.5	AT2G22990.1	1.27E-49
ENSP00000191018.5	AT1G73280.1	2.14E-49
ENSP00000191018.5	AT5G23210.3	3.23E-49
ENSP00000191018.5	AT3G10450.2	2.60E-48
ENSP00000191018.5	AT1G73270.2	3.00E-48
ENSP00000191018.5	AT3G12220.2	3.43E-48
ENSP00000191018.5	AT1G73270.1	5.35E-48
ENSP00000191018.5	AT1G73310.1	8.07E-48
ENSP00000191018.5	AT2G24010.3	2.65E-47
ENSP00000191018.5	AT2G23010.1	5.31E-47
ENSP00000191018.5	AT2G22920.1	7.24E-47
ENSP00000191018.5	AT2G22970.3	3.15E-46
ENSP00000191018.5	AT2G23010.2	3.82E-46
ENSP00000191018.5	AT2G22980.2	7.83E-46
ENSP00000191018.5	AT2G22970.4	8.40E-46
ENSP00000191018.5	AT2G22980.4	9.36E-46
ENSP00000191018.5	AT5G23210.5	6.64E-44
ENSP00000191018.5	AT2G22990.5	2.79E-43
ENSP00000191018.5	AT2G22990.4	3.24E-43
ENSP00000191018.5	AT1G73290.3	4.54E-43
ENSP00000191018.5	AT1G73310.2	5.86E-43
ENSP00000191018.5	AT2G22990.3	1.10E-42
ENSP00000191018.5	AT5G23210.2	1.72E-42
ENSP00000191018.5	AT3G10450.4	3.20E-42
ENSP00000191018.5	AT3G10450.3	1.15E-40
ENSP00000191018.5	AT2G24010.4	7.62E-39
ENSP00000191018.5	AT5G23210.4	1.21E-31
ENSP00000196551.3	AT2G37270.2	2.18E-105
ENSP00000196551.3	AT2G37270.1	2.18E-105
ENSP00000196551.3	AT3G11940.2	1.26E-104
ENSP00000196551.3	AT3G11940.1	1.26E-104
ENSP00000198801.5	AT3G51520.1	3.25E-32
ENSP00000198939.6	AT4G31200.2	1.06E-15
ENSP00000198939.6	AT4G31200.1	1.06E-15
ENSP00000198939.6	AT4G31200.3	1.06E-15
ENSP00000198939.6	AT1G14650.1	8.64E-04
ENSP00000198939.6	AT1G14650.2	8.64E-04
ENSP00000198939.6	AT1G14650.3	8.64E-04
ENSP00000199280.3	AT4G19030.1	1.33E-27
ENSP00000199280.3	AT4G18910.1	9.32E-27
ENSP00000199280.3	AT3G06100.1	4.62E-23
ENSP00000199280.3	AT3G06100.2	2.13E-22
ENSP00000199280.3	AT4G10380.1	8.10E-22
ENSP00000199280.3	AT2G34390.1	5.68E-20
ENSP00000199280.3	AT4G18910.2	5.00E-12
ENSP00000199280.3	AT3G06100.3	3.61E-11
ENSP00000199320.4	AT2G47420.1	1.34E-114
ENSP00000199320.4	AT5G66360.2	7.98E-72
ENSP00000199320.4	AT5G66360.1	1.16E-56
ENSP00000199814.4	AT2G29580.1	2.20E-121
ENSP00000199814.4	AT1G07360.1	4.12E-121
ENSP00000199814.4	AT5G07060.2	3.69E-96
ENSP00000199814.4	AT5G07060.1	4.86E-96
ENSP00000200652.3	AT3G20660.1	7.19E-52
ENSP00000202773.9	AT1G74050.1	3.72E-55
ENSP00000202773.9	AT1G74060.1	2.10E-54
ENSP00000202773.9	AT1G18540.1	6.64E-53
ENSP00000202816.1	AT3G01160.1	7.76E-55
ENSP00000202831.3	AT5G17860.1	1.40E-62
ENSP00000202831.3	AT1G54115.1	2.66E-55
ENSP00000202831.3	AT3G14070.1	3.60E-55
ENSP00000202831.3	AT5G17860.2	1.18E-54
ENSP00000202831.3	AT5G17850.2	1.66E-50
ENSP00000202831.3	AT5G17850.1	1.66E-50
ENSP00000202831.3	AT1G08960.1	5.40E-43
ENSP00000202967.4	AT5G09230.5	7.27E-75
ENSP00000202967.4	AT5G09230.1	1.33E-74
ENSP00000202967.4	AT5G09230.2	1.33E-74
ENSP00000202967.4	AT5G09230.7	1.46E-74
ENSP00000202967.4	AT5G09230.3	1.97E-63
ENSP00000202967.4	AT5G09230.6	9.78E-58
ENSP00000202967.4	AT5G09230.4	9.78E-58
ENSP00000203001.2	AT2G45730.1	1.23E-47
ENSP00000203407.5	AT3G02090.1	4.07E-136
ENSP00000203407.5	AT3G02090.2	4.48E-125
ENSP00000204566.2	AT4G12230.1	4.86E-69
ENSP00000205402.3	AT1G48030.4	3.27E-188
ENSP00000205402.3	AT1G48030.1	3.27E-188
ENSP00000205402.3	AT1G48030.3	3.27E-188
ENSP00000205402.3	AT1G48030.5	3.27E-188
ENSP00000205402.3	AT1G48030.2	3.27E-188
ENSP00000205402.3	AT3G17240.3	5.72E-184
ENSP00000205402.3	AT3G17240.1	5.72E-184
ENSP00000205402.3	AT3G16950.1	1.18E-76
ENSP00000205402.3	AT3G16950.2	3.04E-76
ENSP00000205402.3	AT4G16155.1	1.16E-75
ENSP00000206542.4	AT4G22720.2	5.61E-172
ENSP00000206542.4	AT4G22720.1	5.61E-172
ENSP00000207870.3	AT5G49650.1	9.06E-154
ENSP00000207870.3	AT5G49650.2	3.81E-133
ENSP00000209668.2	AT5G51970.2	1.48E-25
ENSP00000209668.2	AT5G51970.1	1.48E-25
ENSP00000209728.4	AT1G07270.1	2.69E-50
ENSP00000209728.4	AT2G29680.2	1.29E-46
ENSP00000209728.4	AT1G07270.2	7.43E-44
ENSP00000209728.4	AT2G29680.1	1.93E-40
ENSP00000209728.4	AT4G12620.1	7.73E-35
ENSP00000209728.4	AT4G14700.1	4.43E-34
ENSP00000209884.4	AT2G46260.1	3.63E-10
ENSP00000209884.4	AT3G61600.2	4.79E-10
ENSP00000209884.4	AT3G61600.1	4.79E-10
ENSP00000209929.8	AT5G07800.1	2.39E-31
ENSP00000209929.8	AT1G19250.1	5.89E-31
ENSP00000209929.8	AT5G45180.1	3.93E-24
ENSP00000209929.8	AT5G25620.1	1.92E-23
ENSP00000209929.8	AT5G25620.2	2.37E-23
ENSP00000209929.8	AT5G11320.2	4.83E-23
ENSP00000209929.8	AT5G11320.1	1.43E-22
ENSP00000209929.8	AT1G21430.1	1.28E-20
ENSP00000210060.6	AT5G05920.1	6.86E-159
ENSP00000210060.6	AT5G05920.2	1.37E-122
ENSP00000210060.6	AT5G05920.3	8.08E-82
ENSP00000211314.4	AT2G26240.1	8.99E-07
ENSP00000211314.4	AT3G20510.1	1.69E-06
ENSP00000211372.5	AT1G22780.1	2.81E-82
ENSP00000211372.5	AT1G34030.1	2.81E-82
ENSP00000211372.5	AT4G09800.1	2.81E-82
ENSP00000211402.6	AT1G14610.1	0
ENSP00000211402.6	AT5G16715.1	5.71E-197
ENSP00000211402.6	AT1G27160.1	4.64E-20
ENSP00000215071.4	AT1G64520.1	6.28E-50
ENSP00000215071.4	AT5G42040.1	9.13E-35
ENSP00000215095.5	AT1G11250.1	3.76E-17
ENSP00000215095.5	AT1G61290.2	9.38E-16
ENSP00000215095.5	AT1G61290.1	9.38E-16
ENSP00000215095.5	AT3G52400.1	2.70E-13
ENSP00000215095.5	AT1G08560.1	6.75E-13
ENSP00000215567.4	AT3G55360.1	1.05E-60
ENSP00000215587.7	AT2G41340.2	7.69E-13
ENSP00000215587.7	AT2G41340.3	2.67E-12
ENSP00000215659.8	AT2G07040.1	4.20E-08
ENSP00000215793.7	AT1G14650.1	4.67E-84
ENSP00000215793.7	AT1G14650.2	4.67E-84
ENSP00000215793.7	AT1G14650.3	4.67E-84
ENSP00000215793.7	AT1G14640.1	9.31E-64
ENSP00000215793.7	AT1G14640.2	9.31E-64
ENSP00000215793.7	AT5G06520.1	7.19E-18
ENSP00000215793.7	AT4G31200.2	5.53E-05
ENSP00000215793.7	AT4G31200.1	5.53E-05
ENSP00000215793.7	AT4G31200.3	5.53E-05
ENSP00000215798.6	AT3G55530.1	8.54E-13
ENSP00000215798.6	AT1G63170.1	1.98E-11
ENSP00000215798.6	AT1G12760.2	6.52E-10
ENSP00000215798.6	AT1G12760.1	1.00E-09
ENSP00000215798.6	AT5G53110.1	2.09E-09
ENSP00000215798.6	AT3G60220.1	2.81E-08
ENSP00000215798.6	AT5G36001.1	4.61E-08
ENSP00000215798.6	AT5G06490.1	6.12E-08
ENSP00000215798.6	AT3G61550.1	7.92E-08
ENSP00000215798.6	AT2G46160.2	8.18E-08
ENSP00000215798.6	AT2G46160.1	8.18E-08
ENSP00000215798.6	AT2G25410.1	2.73E-07
ENSP00000215798.6	AT2G46493.1	4.00E-07
ENSP00000215798.6	AT1G28040.1	1.26E-06
ENSP00000215798.6	AT2G46495.2	1.70E-06
ENSP00000215798.6	AT2G46495.1	1.98E-06
ENSP00000215812.5	AT1G75370.2	1.07E-27
ENSP00000215812.5	AT1G72160.1	3.28E-16
ENSP00000215812.5	AT4G09160.3	2.37E-14
ENSP00000215812.5	AT4G09160.2	2.37E-14
ENSP00000215812.5	AT4G09160.1	2.53E-14
ENSP00000215829.3	AT1G76300.1	2.67E-38
ENSP00000215829.3	AT1G20580.1	9.85E-37
ENSP00000215832.7	AT3G45640.1	1.05E-119
ENSP00000215832.7	AT4G01370.1	7.40E-119
ENSP00000215832.7	AT2G43790.1	8.27E-118
ENSP00000215832.7	AT1G07880.2	1.07E-117
ENSP00000215832.7	AT3G59790.1	1.77E-116
ENSP00000215832.7	AT4G11330.1	2.76E-116
ENSP00000215832.7	AT1G01560.2	8.04E-114
ENSP00000215832.7	AT1G59580.1	2.07E-113
ENSP00000215832.7	AT1G59580.2	2.07E-113
ENSP00000215832.7	AT2G18170.1	1.02E-111
ENSP00000215832.7	AT2G46070.1	7.63E-110
ENSP00000215832.7	AT2G46070.3	2.48E-109
ENSP00000215832.7	AT1G10210.1	6.56E-108
ENSP00000215832.7	AT1G10210.3	6.56E-108
ENSP00000215832.7	AT1G10210.2	6.56E-108
ENSP00000215832.7	AT4G36450.1	1.36E-107
ENSP00000215832.7	AT5G19010.1	6.32E-97
ENSP00000215832.7	AT3G14720.1	4.64E-95
ENSP00000215832.7	AT1G53510.1	4.19E-90
ENSP00000215832.7	AT1G07880.1	1.22E-84
ENSP00000215904.6	AT5G47760.1	3.69E-52
ENSP00000215904.6	AT5G36700.1	3.27E-50
ENSP00000215904.6	AT5G36700.4	3.27E-50
ENSP00000215904.6	AT5G36700.2	3.27E-50
ENSP00000215904.6	AT5G36790.1	3.27E-50
ENSP00000215904.6	AT5G36790.2	3.27E-50
ENSP00000215904.6	AT5G36790.3	3.27E-50
ENSP00000215904.6	AT5G36700.3	8.59E-49
ENSP00000215956.5	AT5G20160.1	1.70E-67
ENSP00000215956.5	AT4G22380.1	3.42E-67
ENSP00000215956.5	AT4G12600.1	2.81E-66
ENSP00000215956.5	AT4G12600.2	1.49E-54
ENSP00000215956.5	AT5G20160.2	1.36E-44
ENSP00000215956.5	AT5G20160.3	7.72E-15
ENSP00000216014.4	AT1G29330.1	2.50E-63
ENSP00000216014.4	AT3G25040.1	1.43E-62
ENSP00000216024.2	AT3G22880.1	1.15E-134
ENSP00000216024.2	AT3G22880.2	1.04E-127
ENSP00000216039.5	AT2G29640.1	4.57E-31
ENSP00000216075.6	AT2G19800.1	6.59E-81
ENSP00000216075.6	AT1G14520.2	9.20E-79
ENSP00000216075.6	AT1G14520.1	9.85E-79
ENSP00000216075.6	AT1G14520.4	9.85E-79
ENSP00000216075.6	AT5G56640.2	2.52E-77
ENSP00000216075.6	AT4G26260.1	2.75E-77
ENSP00000216075.6	AT4G26260.2	2.84E-77
ENSP00000216075.6	AT5G56640.1	7.04E-77
ENSP00000216075.6	AT1G14520.3	5.53E-75
ENSP00000216122.3	AT2G07690.1	3.48E-214
ENSP00000216122.3	AT2G07690.2	2.10E-212
ENSP00000216129.6	AT1G77550.1	2.77E-89
ENSP00000216133.5	AT5G17690.2	3.05E-10
ENSP00000216133.5	AT5G17690.1	3.16E-10
ENSP00000216133.5	AT5G17690.3	2.28E-06
ENSP00000216144.3	AT3G07490.1	7.33E-09
ENSP00000216144.3	AT4G20780.1	4.14E-08
ENSP00000216144.3	AT2G43290.1	8.25E-08
ENSP00000216144.3	AT3G03000.1	1.69E-07
ENSP00000216144.3	AT3G29000.1	2.53E-06
ENSP00000216144.3	AT1G21550.1	6.08E-06
ENSP00000216144.3	AT5G39670.1	5.18E-04
ENSP00000216180.3	AT1G33270.1	3.27E-17
ENSP00000216180.3	AT1G33270.2	1.63E-15
ENSP00000216185.2	AT1G76760.1	4.29E-18
ENSP00000216185.2	AT3G15360.1	2.06E-17
ENSP00000216185.2	AT2G15570.1	3.84E-15
ENSP00000216185.2	AT2G15570.2	3.94E-15
ENSP00000216185.2	AT4G03520.1	7.72E-14
ENSP00000216185.2	AT1G50320.1	7.46E-12
ENSP00000216190.8	AT4G20980.1	4.97E-128
ENSP00000216190.8	AT4G20980.4	4.97E-128
ENSP00000216190.8	AT4G20980.2	4.97E-128
ENSP00000216190.8	AT4G20980.3	4.97E-128
ENSP00000216190.8	AT5G44320.1	9.95E-124
ENSP00000216218.3	AT3G17880.1	2.27E-63
ENSP00000216218.3	AT3G17880.2	1.44E-62
ENSP00000216218.3	AT4G22670.1	3.71E-50
ENSP00000216218.3	AT1G33400.1	6.76E-06
ENSP00000216218.3	AT1G33400.2	1.21E-05
ENSP00000216225.8	AT5G20570.1	1.70E-67
ENSP00000216225.8	AT3G42830.1	8.37E-65
ENSP00000216225.8	AT5G20570.2	1.67E-62
ENSP00000216225.8	AT5G20570.3	1.53E-61
ENSP00000216252.3	AT1G07170.5	1.16E-79
ENSP00000216252.3	AT1G07170.2	1.16E-79
ENSP00000216252.3	AT1G07170.1	1.16E-79
ENSP00000216252.3	AT1G07170.6	1.16E-79
ENSP00000216252.3	AT1G07170.3	1.16E-79
ENSP00000216252.3	AT1G07170.4	1.16E-79
ENSP00000216252.3	AT2G30000.1	1.16E-79
ENSP00000216259.7	AT2G45790.1	2.89E-91
ENSP00000216264.8	AT5G51290.1	6.09E-64
ENSP00000216264.8	AT5G51290.2	4.34E-43
ENSP00000216271.5	AT4G33470.1	6.27E-48
ENSP00000216277.8	AT1G17980.1	2.73E-136
ENSP00000216277.8	AT4G32850.7	1.53E-132
ENSP00000216277.8	AT4G32850.11	2.31E-132
ENSP00000216277.8	AT4G32850.12	2.31E-132
ENSP00000216277.8	AT4G32850.14	2.31E-132
ENSP00000216277.8	AT4G32850.17	2.31E-132
ENSP00000216277.8	AT4G32850.4	2.31E-132
ENSP00000216277.8	AT4G32850.16	2.31E-132
ENSP00000216277.8	AT4G32850.15	2.31E-132
ENSP00000216277.8	AT4G32850.13	2.31E-132
ENSP00000216277.8	AT4G32850.3	2.67E-132
ENSP00000216277.8	AT4G32850.2	2.91E-132
ENSP00000216277.8	AT4G32850.6	2.91E-132
ENSP00000216277.8	AT4G32850.1	3.17E-132
ENSP00000216277.8	AT4G32850.5	3.56E-132
ENSP00000216277.8	AT4G32850.9	3.56E-132
ENSP00000216277.8	AT4G32850.10	3.56E-132
ENSP00000216277.8	AT4G32850.8	6.30E-132
ENSP00000216277.8	AT2G25850.9	8.81E-130
ENSP00000216277.8	AT2G25850.5	1.23E-129
ENSP00000216277.8	AT2G25850.8	1.23E-129
ENSP00000216277.8	AT2G25850.7	1.23E-129
ENSP00000216277.8	AT2G25850.6	1.23E-129
ENSP00000216277.8	AT2G25850.3	1.87E-129
ENSP00000216277.8	AT2G25850.1	1.92E-129
ENSP00000216277.8	AT2G25850.4	2.53E-129
ENSP00000216277.8	AT2G25850.2	2.75E-129
ENSP00000216277.8	AT1G17980.2	1.00E-96
ENSP00000216281.8	AT5G52640.1	0
ENSP00000216281.8	AT5G56030.1	0
ENSP00000216281.8	AT5G56030.2	0
ENSP00000216297.2	AT4G10710.1	2.77E-188
ENSP00000216297.2	AT4G10710.2	2.77E-188
ENSP00000216297.2	AT4G10710.3	1.02E-135
ENSP00000216297.2	AT4G10670.1	1.01E-67
ENSP00000216350.8	AT4G31120.1	6.38E-173
ENSP00000216350.8	AT4G31120.2	3.71E-145
ENSP00000216367.5	AT5G22110.1	2.84E-87
ENSP00000216367.5	AT5G22110.2	2.04E-80
ENSP00000216392.7	AT3G29320.1	2.20E-241
ENSP00000216392.7	AT3G46970.1	2.01E-240
ENSP00000216442.7	AT3G58730.1	4.91E-70
ENSP00000216455.4	AT2G27020.1	1.05E-102
ENSP00000216455.4	AT2G27020.2	6.12E-101
ENSP00000216465.5	AT2G02390.1	1.41E-59
ENSP00000216465.5	AT2G02390.3	2.35E-57
ENSP00000216465.5	AT2G02380.1	1.82E-55
ENSP00000216465.5	AT2G02390.2	5.68E-51
ENSP00000216465.5	AT2G02390.4	2.34E-39
ENSP00000216479.3	AT3G12050.1	5.78E-47
ENSP00000216479.3	AT3G12050.2	2.13E-32
ENSP00000216484.2	AT5G23670.2	6.90E-168
ENSP00000216484.2	AT5G23670.1	6.90E-168
ENSP00000216484.2	AT3G48780.1	7.89E-167
ENSP00000216484.2	AT3G48780.2	7.89E-167
ENSP00000216484.2	AT3G48790.1	1.52E-122
ENSP00000216484.2	AT3G48790.2	1.99E-113
ENSP00000216489.3	AT1G11780.1	4.70E-37
ENSP00000216500.5	AT3G03330.1	1.06E-57
ENSP00000216500.5	AT3G47360.1	1.18E-26
ENSP00000216500.5	AT3G47350.1	2.07E-24
ENSP00000216500.5	AT3G47350.2	2.66E-24
ENSP00000216500.5	AT4G10020.1	1.04E-16
ENSP00000216500.5	AT3G47350.3	1.12E-11
ENSP00000216540.4	AT2G26900.1	2.78E-20
ENSP00000216554.3	AT1G36730.1	4.05E-48
ENSP00000216554.3	AT1G77840.1	1.05E-47
ENSP00000216714.3	AT2G41460.4	1.21E-72
ENSP00000216714.3	AT2G41460.3	3.43E-72
ENSP00000216714.3	AT2G41460.1	4.08E-72
ENSP00000216714.3	AT3G48425.1	3.59E-34
ENSP00000216714.3	AT3G60950.1	8.49E-19
ENSP00000216727.4	AT5G51120.1	8.95E-39
ENSP00000216727.4	AT5G10350.2	6.13E-38
ENSP00000216727.4	AT5G10350.1	9.96E-38
ENSP00000216727.4	AT5G65260.1	1.47E-33
ENSP00000216774.6	AT1G48900.1	1.24E-193
ENSP00000216774.6	AT1G15310.1	1.14E-182
ENSP00000216774.6	AT1G48900.2	1.93E-178
ENSP00000216774.6	AT5G49500.1	4.11E-175
ENSP00000216832.4	AT1G15200.1	8.42E-05
ENSP00000216862.3	AT2G42250.1	6.96E-26
ENSP00000216862.3	AT1G34540.1	6.90E-24
ENSP00000216862.3	AT3G20940.1	3.75E-22
ENSP00000216862.3	AT3G48310.1	9.48E-22
ENSP00000216862.3	AT3G48320.1	1.70E-21
ENSP00000216862.3	AT1G64930.1	6.32E-21
ENSP00000216862.3	AT3G48300.1	2.25E-19
ENSP00000216862.3	AT3G48300.2	2.28E-19
ENSP00000216862.3	AT1G47620.1	1.20E-18
ENSP00000216862.3	AT2G45970.1	7.26E-18
ENSP00000216862.3	AT1G01600.1	1.02E-16
ENSP00000216862.3	AT5G24950.1	4.01E-14
ENSP00000216862.3	AT3G61035.1	1.06E-04
ENSP00000216879.4	AT4G04210.1	5.84E-38
ENSP00000216879.4	AT4G22150.1	1.11E-37
ENSP00000216879.4	AT4G15410.1	2.15E-33
ENSP00000216911.2	AT2G25880.1	7.85E-123
ENSP00000216911.2	AT2G25880.4	1.29E-122
ENSP00000216911.2	AT2G25880.3	7.65E-122
ENSP00000216911.2	AT2G45490.1	1.68E-114
ENSP00000216911.2	AT2G45490.2	3.18E-105
ENSP00000216911.2	AT2G25880.2	1.54E-98
ENSP00000216962.3	AT3G46970.1	1.50E-244
ENSP00000216962.3	AT3G29320.1	6.05E-243
ENSP00000217026.4	AT4G01680.3	6.20E-29
ENSP00000217026.4	AT3G13890.2	1.70E-28
ENSP00000217026.4	AT3G27920.1	1.99E-28
ENSP00000217026.4	AT5G56110.1	4.64E-28
ENSP00000217026.4	AT4G01680.1	6.59E-28
ENSP00000217026.4	AT3G61250.1	7.09E-28
ENSP00000217026.4	AT1G57560.2	1.33E-27
ENSP00000217026.4	AT1G18570.1	3.07E-27
ENSP00000217026.4	AT1G57560.1	4.59E-27
ENSP00000217026.4	AT3G13890.1	7.48E-27
ENSP00000217026.4	AT4G01680.2	9.44E-27
ENSP00000217026.4	AT4G12350.1	2.72E-26
ENSP00000217026.4	AT1G74080.1	2.58E-25
ENSP00000217026.4	AT4G25560.1	2.88E-25
ENSP00000217026.4	AT5G12870.1	3.63E-25
ENSP00000217026.4	AT5G57620.1	4.72E-25
ENSP00000217026.4	AT4G37780.1	6.46E-25
ENSP00000217026.4	AT1G63910.1	1.27E-24
ENSP00000217026.4	AT1G18710.1	1.64E-24
ENSP00000217026.4	AT1G14350.1	3.46E-24
ENSP00000217026.4	AT1G14350.2	3.46E-24
ENSP00000217026.4	AT3G60460.1	3.55E-24
ENSP00000217026.4	AT5G65790.1	6.03E-24
ENSP00000217026.4	AT2G02820.3	7.04E-24
ENSP00000217026.4	AT3G49690.1	3.63E-23
ENSP00000217026.4	AT2G02820.1	4.51E-23
ENSP00000217026.4	AT2G02820.2	6.13E-23
ENSP00000217026.4	AT3G12820.2	8.17E-18
ENSP00000217026.4	AT1G22640.3	8.92E-17
ENSP00000217026.4	AT5G14750.2	6.51E-16
ENSP00000217026.4	AT5G14750.4	6.51E-16
ENSP00000217026.4	AT1G14350.4	1.95E-14
ENSP00000217026.4	AT1G14350.3	1.95E-14
ENSP00000217026.4	AT1G09770.1	9.40E-12
ENSP00000217026.4	AT4G25560.2	4.66E-11
ENSP00000217026.4	AT1G22640.2	3.08E-06
ENSP00000217026.4	AT5G14340.2	1.12E-04
ENSP00000217026.4	AT1G08810.2	2.48E-04
ENSP00000217026.4	AT1G08810.3	2.48E-04
ENSP00000217073.3	AT2G36660.1	5.29E-120
ENSP00000217109.4	AT5G60940.1	6.63E-44
ENSP00000217109.4	AT5G60940.2	2.81E-42
ENSP00000217182.3	AT4G02930.1	1.05E-42
ENSP00000217188.1	AT2G31880.1	5.67E-20
ENSP00000217244.3	AT2G23070.1	3.42E-188
ENSP00000217244.3	AT3G50000.1	1.32E-187
ENSP00000217244.3	AT5G67380.1	3.33E-187
ENSP00000217244.3	AT2G23080.1	5.82E-187
ENSP00000217244.3	AT2G23080.2	1.07E-168
ENSP00000217244.3	AT5G67380.2	2.26E-162
ENSP00000217246.4	AT2G40600.1	4.32E-38
ENSP00000217313.2	AT5G39670.1	4.88E-04
ENSP00000217315.5	AT3G13772.1	4.76E-224
ENSP00000217315.5	AT5G25100.1	3.93E-216
ENSP00000217315.5	AT2G24170.1	1.23E-215
ENSP00000217315.5	AT5G25100.2	1.33E-213
ENSP00000217315.5	AT1G55130.1	9.25E-213
ENSP00000217315.5	AT5G10840.1	9.65E-213
ENSP00000217315.5	AT5G35160.4	9.34E-150
ENSP00000217315.5	AT5G35160.3	9.34E-150
ENSP00000217315.5	AT5G35160.2	9.34E-150
ENSP00000217315.5	AT4G12650.1	3.37E-142
ENSP00000217315.5	AT2G24170.2	7.98E-127
ENSP00000217372.2	AT4G36390.1	8.58E-173
ENSP00000217402.2	AT2G19830.2	1.47E-24
ENSP00000217402.2	AT2G19830.1	3.59E-23
ENSP00000217402.2	AT4G29160.3	1.38E-22
ENSP00000217402.2	AT4G29160.1	1.38E-22
ENSP00000217402.2	AT4G29160.2	5.62E-20
ENSP00000217420.1	AT3G11900.1	3.68E-19
ENSP00000217420.1	AT3G11900.2	3.68E-19
ENSP00000217426.2	AT4G13940.1	6.81E-168
ENSP00000217426.2	AT3G23810.1	2.57E-165
ENSP00000217426.2	AT4G13940.3	3.32E-154
ENSP00000217426.2	AT4G13940.2	5.74E-117
ENSP00000217426.2	AT4G13940.4	2.55E-99
ENSP00000217446.3	AT1G63110.1	2.93E-52
ENSP00000217446.3	AT1G63110.3	5.89E-46
ENSP00000217446.3	AT1G12730.1	1.82E-43
ENSP00000217446.3	AT1G63110.2	2.51E-43
ENSP00000217446.3	AT1G12730.2	3.65E-34
ENSP00000217455.4	AT4G00520.4	1.47E-64
ENSP00000217455.4	AT4G00520.3	1.47E-64
ENSP00000217455.4	AT4G00520.2	5.44E-64
ENSP00000217456.2	AT3G57030.1	5.68E-50
ENSP00000217456.2	AT2G41290.1	8.38E-50
ENSP00000217456.2	AT1G08470.1	6.45E-49
ENSP00000217456.2	AT3G59530.1	5.07E-46
ENSP00000217456.2	AT3G59530.2	5.07E-46
ENSP00000217456.2	AT3G59530.3	5.07E-46
ENSP00000217456.2	AT2G41300.1	6.24E-41
ENSP00000217456.2	AT3G57020.1	3.61E-40
ENSP00000217456.2	AT3G57020.2	1.35E-35
ENSP00000217456.2	AT3G51430.1	3.53E-34
ENSP00000217456.2	AT3G51430.2	4.68E-34
ENSP00000217456.2	AT3G51440.1	9.35E-34
ENSP00000217456.2	AT3G51420.1	5.55E-30
ENSP00000217515.5	AT3G04780.1	1.22E-38
ENSP00000217652.3	AT3G51920.1	5.16E-18
ENSP00000217885.5	AT5G23990.3	1.05E-25
ENSP00000217885.5	AT5G23990.1	1.67E-25
ENSP00000217885.5	AT5G23990.2	1.95E-25
ENSP00000217885.5	AT5G23980.1	8.26E-23
ENSP00000217885.5	AT5G49740.2	7.84E-21
ENSP00000217885.5	AT5G49740.3	1.47E-20
ENSP00000217885.5	AT5G49740.1	1.62E-20
ENSP00000217885.5	AT1G01590.1	1.92E-20
ENSP00000217885.5	AT1G23020.7	5.60E-19
ENSP00000217885.5	AT1G23020.3	5.64E-19
ENSP00000217885.5	AT1G23020.4	5.64E-19
ENSP00000217885.5	AT1G23020.6	5.66E-19
ENSP00000217885.5	AT1G23020.5	6.01E-19
ENSP00000217885.5	AT1G23020.1	6.01E-19
ENSP00000217885.5	AT1G23020.2	6.03E-19
ENSP00000217909.7	AT5G42130.1	5.72E-08
ENSP00000217971.7	AT5G52240.1	2.08E-22
ENSP00000217971.7	AT3G48890.1	1.54E-21
ENSP00000217971.7	AT5G52240.2	2.54E-21
ENSP00000218104.3	AT4G39850.4	4.39E-90
ENSP00000218104.3	AT4G39850.1	4.39E-90
ENSP00000218104.3	AT4G39850.2	4.43E-90
ENSP00000218104.3	AT4G39850.3	4.92E-90
ENSP00000218516.4	AT5G08380.1	2.08E-83
ENSP00000218516.4	AT5G08370.2	4.01E-81
ENSP00000218516.4	AT5G08370.1	9.21E-81
ENSP00000218516.4	AT5G08380.2	1.20E-73
ENSP00000218981.1	AT4G09750.1	1.03E-49
ENSP00000219054.6	AT5G38120.2	4.23E-09
ENSP00000219054.6	AT5G38120.4	4.23E-09
ENSP00000219066.1	AT2G31450.2	1.77E-78
ENSP00000219066.1	AT2G31450.1	1.89E-78
ENSP00000219066.1	AT1G05900.2	4.58E-69
ENSP00000219066.1	AT1G05900.1	9.27E-47
ENSP00000219139.3	AT3G51130.1	1.85E-68
ENSP00000219169.4	AT1G11570.3	8.78E-20
ENSP00000219169.4	AT1G11570.2	9.03E-20
ENSP00000219169.4	AT1G11570.4	1.68E-18
ENSP00000219169.4	AT1G11570.1	1.72E-18
ENSP00000219240.4	AT5G23300.1	1.73E-124
ENSP00000219252.4	AT2G15430.1	2.09E-57
ENSP00000219252.4	AT2G15430.3	4.55E-56
ENSP00000219252.4	AT2G15430.2	4.71E-56
ENSP00000219252.4	AT2G15400.1	4.51E-53
ENSP00000219252.4	AT2G15400.2	1.11E-51
ENSP00000219313.4	AT5G05780.1	2.45E-118
ENSP00000219313.4	AT5G05780.2	4.13E-116
ENSP00000219313.4	AT3G11270.1	2.85E-115
ENSP00000219313.4	AT3G11270.2	3.39E-113
ENSP00000219315.5	AT3G07670.1	8.70E-14
ENSP00000219315.5	AT3G07670.2	2.02E-09
ENSP00000219345.5	AT1G27480.1	1.46E-71
ENSP00000219368.3	AT2G34770.1	4.16E-60
ENSP00000219368.3	AT4G20870.1	1.44E-57
ENSP00000219368.3	AT4G20870.2	1.44E-57
ENSP00000219439.4	AT1G24470.1	5.06E-58
ENSP00000219439.4	AT1G67730.1	4.78E-57
ENSP00000219473.7	AT4G30890.3	1.36E-56
ENSP00000219473.7	AT4G30890.2	1.36E-56
ENSP00000219473.7	AT4G30890.1	1.36E-56
ENSP00000219481.5	AT3G12800.1	2.84E-59
ENSP00000219548.4	AT3G07370.1	6.62E-44
ENSP00000219599.3	AT5G52810.1	4.08E-29
ENSP00000219660.5	AT3G47440.1	1.81E-23
ENSP00000219789.6	AT4G38570.2	4.38E-30
ENSP00000219789.6	AT4G38570.3	6.00E-29
ENSP00000219789.6	AT4G38570.1	6.00E-29
ENSP00000219789.6	AT4G38570.4	6.00E-29
ENSP00000219789.6	AT1G68000.1	3.49E-28
ENSP00000219797.3	AT5G09740.1	3.84E-135
ENSP00000219797.3	AT5G64610.1	3.84E-135
ENSP00000219797.3	AT5G09740.2	3.54E-79
ENSP00000219919.4	AT2G45960.2	1.35E-11
ENSP00000219919.4	AT2G45960.3	1.84E-11
ENSP00000219919.4	AT3G47440.1	2.65E-11
ENSP00000219919.4	AT4G00430.2	3.72E-09
ENSP00000220166.6	AT3G45310.1	6.52E-104
ENSP00000220166.6	AT3G45310.2	1.65E-101
ENSP00000220166.6	AT5G60360.1	6.32E-99
ENSP00000220166.6	AT5G60360.2	1.59E-96
ENSP00000220166.6	AT5G60360.3	5.39E-93
ENSP00000220509.5	AT1G12470.1	7.44E-152
ENSP00000220592.5	AT1G48410.1	5.72E-227
ENSP00000220592.5	AT1G48410.2	2.70E-225
ENSP00000220592.5	AT1G48410.3	2.70E-225
ENSP00000220592.5	AT5G43810.3	6.21E-222
ENSP00000220592.5	AT5G43810.2	6.21E-222
ENSP00000220592.5	AT5G43810.1	6.21E-222
ENSP00000220592.5	AT5G43810.4	6.21E-222
ENSP00000220592.5	AT2G27880.1	3.29E-202
ENSP00000220592.5	AT1G69440.1	1.27E-154
ENSP00000220592.5	AT2G27040.2	4.39E-129
ENSP00000220592.5	AT2G27040.1	4.39E-129
ENSP00000220592.5	AT1G31280.1	1.26E-121
ENSP00000220592.5	AT1G31290.3	4.36E-116
ENSP00000220592.5	AT1G31290.2	8.75E-116
ENSP00000220592.5	AT1G31290.1	1.64E-115
ENSP00000220592.5	AT5G21150.1	1.10E-114
ENSP00000220751.4	AT5G65710.1	8.00E-24
ENSP00000220751.4	AT3G45410.1	4.74E-22
ENSP00000220751.4	AT3G49670.1	2.39E-21
ENSP00000220751.4	AT5G49660.1	9.29E-21
ENSP00000220751.4	AT3G45440.1	1.42E-19
ENSP00000220751.4	AT3G45440.4	1.42E-19
ENSP00000220751.4	AT3G45440.3	1.42E-19
ENSP00000220751.4	AT3G45440.2	1.66E-19
ENSP00000220764.2	AT2G29310.1	2.39E-21
ENSP00000220764.2	AT4G13180.1	2.17E-19
ENSP00000220764.2	AT2G29360.1	2.55E-19
ENSP00000220764.2	AT2G29310.2	1.02E-15
ENSP00000220764.2	AT2G29310.3	7.76E-09
ENSP00000220849.5	AT3G57290.1	9.38E-155
ENSP00000220853.3	AT5G28220.1	1.30E-50
ENSP00000220853.3	AT3G04830.1	1.75E-50
ENSP00000220853.3	AT3G04830.2	5.25E-48
ENSP00000220913.5	AT5G38140.1	5.01E-08
ENSP00000221130.5	AT3G54660.1	2.71E-95
ENSP00000221130.5	AT3G24170.3	1.73E-90
ENSP00000221130.5	AT3G24170.2	1.73E-90
ENSP00000221130.5	AT3G24170.1	1.73E-90
ENSP00000221138.4	AT3G58500.1	1.55E-194
ENSP00000221138.4	AT2G42500.1	3.13E-194
ENSP00000221138.4	AT1G10430.1	1.94E-193
ENSP00000221138.4	AT1G10430.2	1.94E-193
ENSP00000221138.4	AT1G59830.1	7.90E-193
ENSP00000221138.4	AT1G69960.1	3.34E-192
ENSP00000221138.4	AT1G59830.2	2.08E-158
ENSP00000221138.4	AT2G42500.2	9.91E-158
ENSP00000221138.4	AT2G42500.4	2.83E-84
ENSP00000221138.4	AT2G42500.5	7.45E-84
ENSP00000221138.4	AT2G42500.3	3.23E-83
ENSP00000221138.4	AT5G63870.3	5.11E-34
ENSP00000221233.3	AT3G46210.2	9.24E-45
ENSP00000221233.3	AT3G46210.4	9.24E-45
ENSP00000221233.3	AT3G46210.6	9.24E-45
ENSP00000221233.3	AT3G46210.3	9.24E-45
ENSP00000221233.3	AT3G46210.7	9.24E-45
ENSP00000221233.3	AT3G46210.5	9.24E-45
ENSP00000221233.3	AT3G46210.1	9.24E-45
ENSP00000221283.4	AT1G12360.1	3.31E-71
ENSP00000221303.5	AT5G05920.1	1.54E-124
ENSP00000221303.5	AT5G05920.2	3.08E-88
ENSP00000221303.5	AT5G05920.3	1.24E-47
ENSP00000221307.6	AT5G36110.1	2.20E-19
ENSP00000221307.6	AT1G65670.1	1.56E-13
ENSP00000221363.4	AT5G13980.2	2.47E-227
ENSP00000221363.4	AT5G13980.1	2.47E-227
ENSP00000221363.4	AT5G66150.1	3.04E-222
ENSP00000221363.4	AT5G66150.2	4.16E-222
ENSP00000221363.4	AT5G13980.3	2.24E-220
ENSP00000221363.4	AT3G26720.1	3.14E-220
ENSP00000221363.4	AT3G26720.2	1.00E-218
ENSP00000221363.4	AT3G26720.5	1.62E-218
ENSP00000221363.4	AT3G26720.3	1.16E-214
ENSP00000221363.4	AT3G26720.4	1.52E-214
ENSP00000221363.4	AT5G66150.3	1.59E-129
ENSP00000221418.3	AT5G43280.1	2.05E-68
ENSP00000221418.3	AT5G43280.2	6.91E-52
ENSP00000221431.6	AT1G11870.6	2.10E-97
ENSP00000221431.6	AT1G11870.1	7.24E-96
ENSP00000221431.6	AT1G11870.2	7.69E-96
ENSP00000221431.6	AT1G11870.5	6.89E-69
ENSP00000221431.6	AT1G11870.4	1.06E-67
ENSP00000221431.6	AT1G11870.3	1.68E-47
ENSP00000221448.5	AT3G50670.1	2.94E-66
ENSP00000221485.2	AT4G00370.1	1.33E-87
ENSP00000221485.2	AT5G44370.1	1.11E-62
ENSP00000221485.2	AT5G20380.1	3.81E-56
ENSP00000221485.2	AT5G20380.2	1.14E-55
ENSP00000221486.4	AT2G25100.1	4.36E-82
ENSP00000221486.4	AT2G25100.2	3.29E-71
ENSP00000221494.3	AT2G32600.1	8.33E-97
ENSP00000221554.7	AT1G25682.2	4.21E-63
ENSP00000221554.7	AT1G25682.1	4.21E-63
ENSP00000221700.3	AT3G14660.1	1.68E-43
ENSP00000221700.3	AT3G53130.1	3.99E-37
ENSP00000221700.3	AT5G09970.1	6.51E-32
ENSP00000221700.3	AT4G36220.1	4.22E-26
ENSP00000221700.3	AT2G27690.1	1.48E-25
ENSP00000221700.3	AT1G13150.1	8.72E-25
ENSP00000221700.3	AT3G14660.3	1.16E-24
ENSP00000221700.3	AT1G13140.1	1.63E-24
ENSP00000221700.3	AT1G13710.1	2.69E-23
ENSP00000221700.3	AT1G74110.1	4.28E-21
ENSP00000221700.3	AT2G02580.1	1.08E-17
ENSP00000221700.3	AT3G48290.2	2.06E-17
ENSP00000221700.3	AT3G48290.1	7.44E-17
ENSP00000221700.3	AT5G36130.1	1.19E-09
ENSP00000221801.2	AT5G52470.1	2.06E-133
ENSP00000221801.2	AT4G25630.1	3.75E-132
ENSP00000221801.2	AT5G52490.1	1.54E-99
ENSP00000221855.3	AT3G10220.1	1.46E-40
ENSP00000221859.3	AT3G16980.1	9.16E-54
ENSP00000221859.3	AT4G16265.1	5.05E-51
ENSP00000221859.3	AT4G16265.2	4.54E-45
ENSP00000222002.2	AT4G26280.1	4.91E-29
ENSP00000222033.4	AT3G62690.1	6.68E-09
ENSP00000222033.4	AT4G11680.1	1.20E-08
ENSP00000222033.4	AT1G12760.2	1.50E-08
ENSP00000222033.4	AT1G12760.1	2.33E-08
ENSP00000222033.4	AT4G11680.2	2.45E-08
ENSP00000222033.4	AT1G49850.1	8.66E-08
ENSP00000222033.4	AT3G43430.1	7.66E-07
ENSP00000222033.4	AT3G19910.1	1.13E-06
ENSP00000222033.4	AT1G18780.1	1.36E-06
ENSP00000222033.4	AT2G29840.1	2.51E-06
ENSP00000222247.4	AT1G29965.1	4.80E-60
ENSP00000222247.4	AT1G29970.2	2.30E-58
ENSP00000222247.4	AT2G34480.1	2.59E-57
ENSP00000222247.4	AT3G14600.1	5.21E-57
ENSP00000222247.4	AT2G34480.2	2.13E-56
ENSP00000222330.3	AT3G61160.6	1.09E-122
ENSP00000222382.5	AT4G15110.1	9.58E-31
ENSP00000222388.2	AT5G60790.1	1.76E-256
ENSP00000222388.2	AT5G09930.1	2.71E-70
ENSP00000222402.2	AT1G64230.1	1.97E-89
ENSP00000222402.2	AT1G64230.2	1.97E-89
ENSP00000222402.2	AT4G27960.1	2.79E-89
ENSP00000222402.2	AT5G56150.1	3.97E-89
ENSP00000222402.2	AT4G27960.2	6.54E-89
ENSP00000222402.2	AT5G41700.1	1.14E-88
ENSP00000222402.2	AT5G41700.2	1.14E-88
ENSP00000222402.2	AT5G41700.5	1.14E-88
ENSP00000222402.2	AT5G53300.1	1.14E-88
ENSP00000222402.2	AT5G53300.4	1.14E-88
ENSP00000222402.2	AT5G53300.2	1.14E-88
ENSP00000222402.2	AT3G08690.1	3.26E-88
ENSP00000222402.2	AT3G08690.2	3.26E-88
ENSP00000222402.2	AT2G16740.1	3.26E-88
ENSP00000222402.2	AT5G41700.4	3.26E-86
ENSP00000222402.2	AT1G64230.3	2.60E-85
ENSP00000222402.2	AT3G08700.1	1.66E-79
ENSP00000222402.2	AT3G08700.2	1.66E-79
ENSP00000222402.2	AT1G64230.4	3.72E-75
ENSP00000222402.2	AT1G64230.5	3.72E-75
ENSP00000222402.2	AT5G56150.2	1.13E-60
ENSP00000222402.2	AT5G53300.3	8.56E-60
ENSP00000222402.2	AT5G41700.3	5.11E-59
ENSP00000222511.7	AT5G18570.1	2.84E-44
ENSP00000222511.7	AT1G07615.1	1.86E-42
ENSP00000222511.7	AT5G57960.2	4.06E-05
ENSP00000222511.7	AT5G57960.1	6.87E-05
ENSP00000222597.2	AT5G01160.1	1.97E-13
ENSP00000222597.2	AT5G01160.2	1.97E-13
ENSP00000222673.5	AT3G55410.1	2.31e-319
ENSP00000222673.5	AT3G55410.2	2.31e-319
ENSP00000222673.5	AT5G65750.1	6.24e-318
ENSP00000222803.5	AT5G05420.1	1.55E-19
ENSP00000222803.5	AT4G25340.1	1.44E-17
ENSP00000222803.5	AT3G12340.2	1.47E-12
ENSP00000222803.5	AT3G12340.3	1.47E-12
ENSP00000222803.5	AT3G12340.1	2.32E-12
ENSP00000222803.5	AT1G18170.1	5.10E-05
ENSP00000222968.4	AT5G46020.1	5.23E-21
ENSP00000222969.5	AT4G21110.2	3.90E-74
ENSP00000222969.5	AT4G21110.1	3.90E-74
ENSP00000222982.4	AT3G14620.1	4.26E-41
ENSP00000222982.4	AT3G14630.1	2.39E-39
ENSP00000222982.4	AT3G14630.2	5.37E-39
ENSP00000222982.4	AT3G53300.1	9.93E-39
ENSP00000222982.4	AT3G53280.1	4.85E-38
ENSP00000222982.4	AT3G14610.1	1.27E-35
ENSP00000222982.4	AT3G14690.1	3.24E-35
ENSP00000222982.4	AT3G14690.2	5.11E-35
ENSP00000222982.4	AT5G35715.1	1.33E-34
ENSP00000222982.4	AT5G04330.1	8.77E-31
ENSP00000222982.4	AT3G14660.2	2.32E-26
ENSP00000222982.4	AT3G53290.1	2.45E-26
ENSP00000222982.4	AT2G22330.1	5.45E-20
ENSP00000222982.4	AT2G22330.2	6.09E-20
ENSP00000222982.4	AT2G05180.1	1.64E-16
ENSP00000223073.1	AT2G21440.1	7.12E-53
ENSP00000223073.1	AT5G60980.3	5.16E-04
ENSP00000223073.1	AT5G60980.2	5.16E-04
ENSP00000223095.4	AT1G62170.1	4.03E-31
ENSP00000223095.4	AT1G62170.2	1.26E-25
ENSP00000223293.5	AT4G09930.1	1.42E-21
ENSP00000223366.2	AT1G47840.1	3.98E-72
ENSP00000223369.2	AT5G58060.1	1.06E-46
ENSP00000223369.2	AT5G58060.2	1.63E-40
ENSP00000223369.2	AT5G58180.2	2.02E-38
ENSP00000223369.2	AT5G58180.1	2.02E-38
ENSP00000223500.7	AT3G10640.1	4.62E-24
ENSP00000223500.7	AT5G04850.1	9.05E-24
ENSP00000223500.7	AT5G04850.2	4.33E-21
ENSP00000223500.7	AT3G10640.2	1.74E-06
ENSP00000223836.10	AT5G47840.1	3.47E-33
ENSP00000223836.10	AT5G47840.2	8.42E-30
ENSP00000223865.8	AT1G04830.3	1.65E-48
ENSP00000223865.8	AT4G13730.3	5.55E-46
ENSP00000223865.8	AT4G13730.1	5.48E-44
ENSP00000223865.8	AT4G13730.2	1.12E-27
ENSP00000223865.8	AT1G04830.1	2.82E-21
ENSP00000223865.8	AT1G04830.2	4.96E-20
ENSP00000223951.5	AT3G19130.1	5.35E-23
ENSP00000223951.5	AT1G49600.1	9.23E-17
ENSP00000223951.5	AT1G49600.2	1.28E-16
ENSP00000223951.5	AT1G49600.3	1.28E-16
ENSP00000223951.5	AT2G44710.4	1.96E-10
ENSP00000223951.5	AT2G44710.1	2.28E-10
ENSP00000223951.5	AT2G44710.2	2.28E-10
ENSP00000223951.5	AT2G41060.2	6.92E-09
ENSP00000223951.5	AT2G41060.3	6.92E-09
ENSP00000223951.5	AT2G41060.1	6.92E-09
ENSP00000223951.5	AT5G04600.1	1.69E-07
ENSP00000223951.5	AT5G24440.1	1.47E-04
ENSP00000224073.1	AT3G58680.1	9.20E-35
ENSP00000224073.1	AT2G42680.1	6.87E-32
ENSP00000224073.1	AT3G24500.1	1.29E-25
ENSP00000224140.5	AT1G16800.1	7.68E-56
ENSP00000224140.5	AT1G16800.3	7.97E-56
ENSP00000224140.5	AT1G16800.2	8.46E-56
ENSP00000224140.5	AT2G19120.1	2.43E-53
ENSP00000224140.5	AT4G30100.1	1.18E-51
ENSP00000224140.5	AT4G30100.2	1.18E-51
ENSP00000224140.5	AT4G15570.4	2.25E-50
ENSP00000224140.5	AT4G15570.2	2.25E-50
ENSP00000224140.5	AT4G15570.1	6.97E-50
ENSP00000224140.5	AT4G15570.3	6.97E-50
ENSP00000224356.4	AT4G19230.1	3.58E-55
ENSP00000224356.4	AT5G45340.1	6.66E-52
ENSP00000224356.4	AT2G42850.1	7.88E-52
ENSP00000224356.4	AT4G19230.2	5.56E-51
ENSP00000224356.4	AT5G45340.2	8.89E-49
ENSP00000224356.4	AT3G19270.2	5.35E-47
ENSP00000224356.4	AT5G38970.1	2.53E-45
ENSP00000224356.4	AT3G19270.1	2.73E-41
ENSP00000224356.4	AT1G12740.1	1.74E-40
ENSP00000224356.4	AT3G30180.1	4.01E-40
ENSP00000224356.4	AT1G19630.1	6.77E-40
ENSP00000224356.4	AT5G38970.3	2.02E-38
ENSP00000224356.4	AT1G12740.2	3.24E-38
ENSP00000224356.4	AT1G12740.4	4.45E-38
ENSP00000224356.4	AT1G19630.3	9.86E-38
ENSP00000224356.4	AT3G50660.1	2.51E-36
ENSP00000224356.4	AT2G42850.2	7.90E-34
ENSP00000224356.4	AT1G19630.2	8.12E-32
ENSP00000224356.4	AT3G50660.2	8.74E-29
ENSP00000224356.4	AT1G55940.2	2.07E-27
ENSP00000224356.4	AT1G55940.1	4.61E-27
ENSP00000224356.4	AT3G44970.1	5.30E-27
ENSP00000224356.4	AT5G48000.3	2.35E-26
ENSP00000224356.4	AT5G48000.5	2.35E-26
ENSP00000224356.4	AT5G48000.6	2.35E-26
ENSP00000224356.4	AT5G48000.7	2.35E-26
ENSP00000224356.4	AT5G48000.4	2.35E-26
ENSP00000224356.4	AT5G48000.2	2.35E-26
ENSP00000224356.4	AT5G48000.1	3.50E-26
ENSP00000224356.4	AT4G15300.3	3.75E-26
ENSP00000224356.4	AT4G15300.2	4.19E-26
ENSP00000224356.4	AT4G15396.1	1.88E-25
ENSP00000224356.4	AT4G15396.3	3.90E-25
ENSP00000224356.4	AT1G12740.3	1.66E-24
ENSP00000224356.4	AT1G78490.1	1.83E-22
ENSP00000224356.4	AT4G15396.2	7.02E-20
ENSP00000224356.4	AT4G15300.1	2.16E-19
ENSP00000224356.4	AT4G15396.4	8.69E-17
ENSP00000224356.4	AT1G78490.2	1.27E-16
ENSP00000224356.4	AT3G48300.1	1.57E-15
ENSP00000224356.4	AT3G48300.2	1.58E-15
ENSP00000224356.4	AT3G44970.2	8.82E-08
ENSP00000224652.6	AT3G11240.1	4.17E-79
ENSP00000224652.6	AT5G05700.1	7.40E-73
ENSP00000224949.4	AT3G19170.1	1.42E-126
ENSP00000224949.4	AT1G49630.2	3.86E-123
ENSP00000224949.4	AT1G49630.1	3.86E-123
ENSP00000224949.4	AT1G49630.3	3.86E-123
ENSP00000224949.4	AT1G49630.5	1.51E-115
ENSP00000224949.4	AT3G19170.2	2.87E-114
ENSP00000224949.4	AT1G49630.4	1.89E-75
ENSP00000225174.3	AT2G16600.1	6.39E-85
ENSP00000225174.3	AT4G38740.1	8.72E-85
ENSP00000225174.3	AT2G21130.1	2.21E-83
ENSP00000225174.3	AT4G34870.1	8.28E-83
ENSP00000225174.3	AT3G56070.2	1.01E-77
ENSP00000225174.3	AT3G56070.1	1.01E-77
ENSP00000225174.3	AT2G29960.3	2.35E-73
ENSP00000225174.3	AT2G29960.1	2.35E-73
ENSP00000225174.3	AT2G16600.2	3.73E-71
ENSP00000225174.3	AT3G63400.2	8.93E-65
ENSP00000225174.3	AT2G29960.2	2.06E-64
ENSP00000225174.3	AT3G63400.1	8.35E-63
ENSP00000225174.3	AT3G63400.4	8.35E-63
ENSP00000225174.3	AT3G63400.3	8.35E-63
ENSP00000225296.3	AT1G26370.1	1.10E-197
ENSP00000225298.7	AT5G14050.1	6.23E-85
ENSP00000225308.8	AT2G30160.1	9.05E-30
ENSP00000225430.4	AT4G02230.1	7.25E-79
ENSP00000225430.4	AT3G16780.1	1.24E-77
ENSP00000225430.4	AT1G02780.1	8.57E-77
ENSP00000225577.4	AT3G08720.2	7.54E-102
ENSP00000225577.4	AT3G08720.4	7.54E-102
ENSP00000225577.4	AT3G08720.3	7.54E-102
ENSP00000225577.4	AT3G08720.1	7.54E-102
ENSP00000225577.4	AT3G08730.2	5.25E-97
ENSP00000225577.4	AT3G08730.1	5.25E-97
ENSP00000225609.5	AT2G27340.4	2.05E-36
ENSP00000225609.5	AT2G27340.2	2.05E-36
ENSP00000225609.5	AT2G27340.3	2.05E-36
ENSP00000225609.5	AT2G27340.5	2.44E-36
ENSP00000225609.5	AT3G58130.2	3.94E-36
ENSP00000225609.5	AT3G58130.1	3.94E-36
ENSP00000225614.1	AT3G42850.1	2.03E-09
ENSP00000225614.1	AT3G42850.2	2.06E-09
ENSP00000225665.7	AT5G19760.1	1.65E-72
ENSP00000225665.7	AT2G22500.1	6.21E-68
ENSP00000225665.7	AT4G24570.1	5.51E-63
ENSP00000225665.7	AT5G09470.1	3.13E-52
ENSP00000225665.7	AT4G03115.1	6.20E-39
ENSP00000225665.7	AT4G03115.3	1.38E-38
ENSP00000225665.7	AT4G03115.5	2.03E-36
ENSP00000225665.7	AT4G03115.6	3.61E-36
ENSP00000225665.7	AT5G01340.1	3.81E-24
ENSP00000225665.7	AT4G03115.4	1.72E-16
ENSP00000225665.7	AT4G03115.2	2.94E-15
ENSP00000225719.4	AT1G71696.2	1.42E-88
ENSP00000225719.4	AT1G71696.1	2.27E-86
ENSP00000225724.5	AT2G45200.1	2.59E-38
ENSP00000225724.5	AT2G45200.2	4.84E-37
ENSP00000225726.5	AT4G24330.1	3.90E-32
ENSP00000225728.3	AT5G19910.1	4.92E-18
ENSP00000225728.3	AT5G19910.2	2.18E-14
ENSP00000225729.3	AT1G17470.2	4.05E-167
ENSP00000225729.3	AT1G17470.1	4.05E-167
ENSP00000225729.3	AT1G72660.1	9.45E-166
ENSP00000225729.3	AT1G72660.3	9.45E-166
ENSP00000225729.3	AT1G72660.2	9.45E-166
ENSP00000225729.3	AT4G39520.1	1.32E-138
ENSP00000225729.3	AT1G72660.4	9.16E-126
ENSP00000225740.6	AT1G44170.2	7.18E-134
ENSP00000225740.6	AT1G44170.1	7.18E-134
ENSP00000225792.5	AT1G55150.1	1.76E-194
ENSP00000225792.5	AT1G55150.2	2.88E-192
ENSP00000225792.5	AT5G63120.2	2.04E-186
ENSP00000225792.5	AT3G01540.1	3.23E-139
ENSP00000225792.5	AT3G01540.3	3.33E-139
ENSP00000225792.5	AT3G01540.2	3.33E-139
ENSP00000225792.5	AT3G01540.4	3.33E-139
ENSP00000225792.5	AT5G14610.6	1.78E-133
ENSP00000225792.5	AT5G14610.2	1.83E-133
ENSP00000225792.5	AT5G14610.5	2.27E-133
ENSP00000225792.5	AT3G06480.1	1.42E-132
ENSP00000225792.5	AT1G31970.1	2.78E-113
ENSP00000225792.5	AT3G06480.2	1.86E-110
ENSP00000225792.5	AT5G14610.4	1.10E-107
ENSP00000225792.5	AT4G33370.1	1.36E-87
ENSP00000225916.5	AT3G54610.1	3.51E-92
ENSP00000225927.1	AT5G13690.1	5.40E-189
ENSP00000225927.1	AT5G13690.2	4.57E-153
ENSP00000226004.2	AT2G04550.3	1.78E-09
ENSP00000226004.2	AT2G04550.1	2.02E-08
ENSP00000226105.6	AT1G69680.1	2.91E-16
ENSP00000226253.4	AT4G38970.2	3.77E-74
ENSP00000226299.4	AT2G24200.1	7.19E-67
ENSP00000226299.4	AT2G24200.2	7.19E-67
ENSP00000226299.4	AT4G30920.1	1.17E-66
ENSP00000226299.4	AT4G30910.1	3.32E-62
ENSP00000226299.4	AT2G24200.3	4.05E-58
ENSP00000226299.4	AT4G30910.2	1.99E-57
ENSP00000226444.3	AT2G03760.1	1.05E-29
ENSP00000226444.3	AT1G13430.1	6.35E-27
ENSP00000226444.3	AT2G03750.1	8.31E-25
ENSP00000226574.4	AT4G14390.1	7.18E-06
ENSP00000226574.4	AT4G14390.3	3.25E-05
ENSP00000226574.4	AT4G14390.2	4.66E-05
ENSP00000226574.4	AT4G14390.4	4.84E-05
ENSP00000226796.6	AT3G03920.1	3.33E-36
ENSP00000226796.6	AT5G18180.1	3.02E-33
ENSP00000227322.3	AT5G22480.1	1.77E-107
ENSP00000227322.3	AT5G37340.3	4.42E-105
ENSP00000227322.3	AT5G37340.1	4.42E-105
ENSP00000227322.3	AT5G37340.2	7.06E-99
ENSP00000227322.3	AT5G37340.4	3.29E-96
ENSP00000227378.3	AT1G16030.1	0
ENSP00000227378.3	AT5G02490.1	0
ENSP00000227378.3	AT1G56410.1	0
ENSP00000227378.3	AT3G09440.3	0
ENSP00000227378.3	AT3G09440.2	0
ENSP00000227378.3	AT3G09440.4	0
ENSP00000227378.3	AT3G09440.1	0
ENSP00000227378.3	AT5G02500.1	0
ENSP00000227378.3	AT5G02500.2	4.02E-241
ENSP00000227474.3	AT1G34150.1	7.52E-78
ENSP00000227503.9	AT5G51300.3	4.52E-45
ENSP00000227503.9	AT5G51300.2	4.52E-45
ENSP00000227503.9	AT5G51300.1	4.52E-45
ENSP00000227507.2	AT5G65420.4	1.17E-20
ENSP00000227507.2	AT5G65420.1	2.34E-20
ENSP00000227507.2	AT5G65420.2	4.29E-19
ENSP00000227507.2	AT5G65420.3	4.43E-18
ENSP00000227507.2	AT5G10440.2	3.41E-16
ENSP00000227507.2	AT5G10440.1	5.07E-16
ENSP00000227524.4	AT2G33340.1	9.35E-107
ENSP00000227524.4	AT2G33340.2	9.35E-107
ENSP00000227524.4	AT1G04510.2	1.20E-103
ENSP00000227524.4	AT1G04510.1	2.40E-103
ENSP00000227524.4	AT2G33340.3	1.42E-100
ENSP00000227758.2	AT1G32530.1	4.06E-07
ENSP00000227758.2	AT1G03365.2	3.05E-05
ENSP00000227758.2	AT1G03365.1	3.05E-05
ENSP00000227868.4	AT5G55070.2	4.59E-27
ENSP00000227868.4	AT5G55070.1	4.59E-27
ENSP00000227880.2	AT2G02020.1	3.92E-58
ENSP00000227880.2	AT2G02040.1	8.63E-56
ENSP00000227880.2	AT2G02020.2	1.18E-52
ENSP00000227880.2	AT5G01180.1	5.61E-52
ENSP00000227880.2	AT5G01180.3	5.61E-52
ENSP00000227880.2	AT5G01180.2	5.61E-52
ENSP00000227880.2	AT3G54140.2	1.02E-50
ENSP00000227880.2	AT3G54140.1	1.02E-50
ENSP00000227880.2	AT1G62200.1	6.29E-48
ENSP00000227880.2	AT1G72120.1	4.61E-47
ENSP00000227880.2	AT1G22570.1	2.19E-44
ENSP00000227880.2	AT1G22570.2	4.18E-44
ENSP00000227880.2	AT1G62200.2	6.63E-44
ENSP00000227880.2	AT1G62200.3	7.96E-44
ENSP00000227880.2	AT1G72140.1	1.24E-43
ENSP00000227880.2	AT1G22550.1	1.43E-43
ENSP00000227880.2	AT1G72125.1	4.34E-42
ENSP00000227880.2	AT1G12110.1	1.68E-41
ENSP00000227880.2	AT1G22540.1	2.67E-41
ENSP00000227880.2	AT2G40460.1	9.88E-41
ENSP00000227880.2	AT3G54450.1	2.04E-39
ENSP00000227880.2	AT2G26690.1	9.49E-39
ENSP00000227880.2	AT1G72130.1	1.03E-38
ENSP00000227880.2	AT2G26690.2	3.88E-38
ENSP00000227880.2	AT1G69870.1	2.45E-37
ENSP00000227880.2	AT2G26690.3	1.33E-36
ENSP00000227880.2	AT5G62680.1	1.21E-35
ENSP00000227880.2	AT4G21680.1	2.29E-35
ENSP00000227880.2	AT2G37900.1	2.66E-35
ENSP00000227880.2	AT1G32450.1	5.94E-34
ENSP00000227880.2	AT3G01350.1	2.18E-33
ENSP00000227880.2	AT5G19640.1	8.37E-33
ENSP00000227880.2	AT5G46040.1	1.24E-32
ENSP00000227880.2	AT5G14940.1	9.69E-32
ENSP00000227880.2	AT5G46050.1	3.18E-31
ENSP00000227880.2	AT1G69860.1	3.60E-30
ENSP00000227880.2	AT5G13400.1	4.86E-29
ENSP00000227880.2	AT2G37900.2	4.11E-28
ENSP00000227880.2	AT1G72130.3	3.66E-25
ENSP00000227880.2	AT1G72130.2	3.66E-25
ENSP00000227880.2	AT3G45720.1	6.12E-23
ENSP00000228140.2	AT4G00100.1	2.43E-54
ENSP00000228140.2	AT3G60770.1	9.84E-54
ENSP00000228264.6	AT1G79890.1	1.48E-143
ENSP00000228264.6	AT1G79890.2	4.87E-129
ENSP00000228264.6	AT1G79890.4	3.56E-115
ENSP00000228264.6	AT1G79890.3	5.03E-95
ENSP00000228284.4	AT4G24270.4	9.06E-64
ENSP00000228284.4	AT4G24270.3	9.06E-64
ENSP00000228284.4	AT4G24270.1	5.04E-63
ENSP00000228284.4	AT4G24270.2	5.11E-63
ENSP00000228347.4	AT5G45140.1	0
ENSP00000228347.4	AT5G45140.2	0
ENSP00000228347.4	AT5G45140.3	3.84E-305
ENSP00000228510.3	AT5G27450.3	1.15E-70
ENSP00000228510.3	AT5G27450.1	1.15E-70
ENSP00000228510.3	AT5G27450.2	1.15E-70
ENSP00000228606.4	AT2G45580.2	7.47E-24
ENSP00000228606.4	AT5G36220.2	1.44E-19
ENSP00000228606.4	AT5G36220.1	5.92E-19
ENSP00000228705.5	AT1G22280.2	1.51E-06
ENSP00000228740.2	AT5G13520.1	1.70E-102
ENSP00000228825.7	AT1G60430.2	1.58E-50
ENSP00000228825.7	AT1G60430.1	1.58E-50
ENSP00000228825.7	AT1G60430.3	1.58E-50
ENSP00000228825.7	AT1G60430.4	3.15E-35
ENSP00000228827.3	AT4G12790.3	3.98E-88
ENSP00000228827.3	AT4G12790.1	3.98E-88
ENSP00000228827.3	AT4G12790.5	3.98E-88
ENSP00000228827.3	AT4G12790.6	3.98E-88
ENSP00000228827.3	AT4G12790.2	3.98E-88
ENSP00000228827.3	AT4G12790.4	3.98E-88
ENSP00000228827.3	AT5G22370.1	4.49E-59
ENSP00000228827.3	AT5G22370.3	4.49E-59
ENSP00000228827.3	AT5G22370.2	4.49E-59
ENSP00000228922.7	AT1G22950.1	2.31E-42
ENSP00000228922.7	AT3G18210.1	1.65E-40
ENSP00000228922.7	AT3G18210.2	1.65E-40
ENSP00000228955.7	AT1G18340.1	2.78E-39
ENSP00000229003.3	AT4G17100.2	9.88E-51
ENSP00000229214.4	AT5G08420.1	5.08E-102
ENSP00000229239.5	AT1G79530.1	8.89E-170
ENSP00000229239.5	AT1G16300.1	1.36E-168
ENSP00000229239.5	AT3G04120.1	1.98E-161
ENSP00000229239.5	AT1G13440.1	2.81E-161
ENSP00000229239.5	AT1G13440.2	1.22E-138
ENSP00000229239.5	AT1G12900.4	2.10E-92
ENSP00000229239.5	AT1G12900.3	2.10E-92
ENSP00000229239.5	AT1G12900.1	1.08E-91
ENSP00000229239.5	AT1G42970.1	2.50E-91
ENSP00000229239.5	AT1G12900.5	4.14E-91
ENSP00000229239.5	AT3G26650.1	7.10E-89
ENSP00000229268.8	AT3G20630.1	3.19E-265
ENSP00000229270.4	AT2G21170.1	4.83E-106
ENSP00000229270.4	AT2G21170.3	4.83E-106
ENSP00000229270.4	AT3G55440.1	1.19E-100
ENSP00000229270.4	AT2G21170.2	7.04E-96
ENSP00000229277.1	AT2G29560.1	2.20E-169
ENSP00000229314.4	AT5G01430.1	1.25E-44
ENSP00000229314.4	AT5G01430.2	1.25E-44
ENSP00000229314.4	AT3G49420.2	1.25E-44
ENSP00000229314.4	AT3G49420.1	1.25E-44
ENSP00000229314.4	AT3G49420.3	1.25E-44
ENSP00000229314.4	AT3G03180.1	3.65E-39
ENSP00000229314.4	AT3G03180.3	7.30E-37
ENSP00000229314.4	AT1G05785.4	4.92E-30
ENSP00000229314.4	AT1G05785.2	1.06E-29
ENSP00000229314.4	AT1G05785.5	1.06E-29
ENSP00000229314.4	AT1G05785.1	1.06E-29
ENSP00000229314.4	AT1G05785.6	5.42E-29
ENSP00000229314.4	AT1G05785.7	5.42E-29
ENSP00000229314.4	AT1G05785.3	9.02E-27
ENSP00000229328.5	AT3G52180.4	1.53E-06
ENSP00000229328.5	AT3G52180.1	2.65E-06
ENSP00000229330.4	AT5G48180.1	9.28E-05
ENSP00000229390.3	AT2G46610.1	7.86E-17
ENSP00000229390.3	AT3G61860.1	3.57E-15
ENSP00000229390.3	AT2G46610.4	9.10E-07
ENSP00000229390.3	AT2G46610.3	9.10E-07
ENSP00000229390.3	AT2G46610.2	1.56E-06
ENSP00000229418.6	AT1G30500.2	2.23E-20
ENSP00000229418.6	AT1G30500.1	2.76E-20
ENSP00000229418.6	AT1G72830.1	3.87E-20
ENSP00000229418.6	AT1G17590.1	2.15E-19
ENSP00000229418.6	AT1G17590.4	2.15E-19
ENSP00000229418.6	AT1G17590.2	2.15E-19
ENSP00000229418.6	AT1G17590.3	2.15E-19
ENSP00000229418.6	AT1G72830.2	1.69E-18
ENSP00000229418.6	AT2G34720.3	1.34E-17
ENSP00000229418.6	AT2G34720.2	1.34E-17
ENSP00000229418.6	AT2G34720.1	3.47E-17
ENSP00000229418.6	AT1G54160.1	4.53E-17
ENSP00000229418.6	AT3G14020.1	1.15E-16
ENSP00000229418.6	AT3G14020.2	1.15E-16
ENSP00000229418.6	AT3G20910.1	6.92E-16
ENSP00000229418.6	AT5G12840.2	1.30E-14
ENSP00000229418.6	AT5G12840.4	1.30E-14
ENSP00000229418.6	AT5G12840.1	1.32E-14
ENSP00000229418.6	AT5G12840.3	1.32E-14
ENSP00000229418.6	AT5G12840.5	1.32E-14
ENSP00000229418.6	AT5G06510.7	1.56E-14
ENSP00000229418.6	AT5G06510.4	1.56E-14
ENSP00000229418.6	AT5G06510.3	4.57E-14
ENSP00000229418.6	AT5G06510.6	1.10E-13
ENSP00000229418.6	AT5G06510.2	1.10E-13
ENSP00000229418.6	AT5G06510.5	1.10E-13
ENSP00000229418.6	AT5G06510.1	1.10E-13
ENSP00000229418.6	AT1G72830.3	4.11E-12
ENSP00000229418.6	AT3G05690.1	1.64E-10
ENSP00000229418.6	AT3G05690.2	2.29E-10
ENSP00000229471.4	AT4G29654.1	4.01E-06
ENSP00000229595.5	AT5G38110.1	1.16E-67
ENSP00000229595.5	AT1G66740.1	1.38E-65
ENSP00000229771.6	AT1G43640.2	3.26E-43
ENSP00000229771.6	AT1G43640.1	1.55E-42
ENSP00000229794.4	AT1G01560.3	1.43E-100
ENSP00000229794.4	AT2G46070.2	1.80E-95
ENSP00000229795.3	AT1G01560.3	7.46E-98
ENSP00000229795.3	AT2G46070.2	4.67E-93
ENSP00000229812.7	AT2G20470.3	2.01E-138
ENSP00000229812.7	AT2G20470.1	6.82E-138
ENSP00000229812.7	AT2G20470.2	6.82E-138
ENSP00000229812.7	AT1G03920.3	1.93E-137
ENSP00000229812.7	AT1G03920.1	1.93E-137
ENSP00000229812.7	AT4G14350.3	7.75E-137
ENSP00000229812.7	AT4G14350.4	8.56E-137
ENSP00000229812.7	AT4G14350.1	8.56E-137
ENSP00000229812.7	AT4G14350.2	8.56E-137
ENSP00000229812.7	AT3G23310.1	2.16E-133
ENSP00000229812.7	AT1G30640.1	7.12E-133
ENSP00000229812.7	AT1G30640.2	7.12E-133
ENSP00000229812.7	AT4G33080.2	9.28E-133
ENSP00000229812.7	AT4G33080.1	1.39E-132
ENSP00000229812.7	AT1G03920.2	1.85E-132
ENSP00000229812.7	AT5G09890.1	3.43E-132
ENSP00000229812.7	AT5G09890.2	3.55E-132
ENSP00000229812.7	AT1G30640.3	1.32E-130
ENSP00000229812.7	AT2G19400.1	3.36E-127
ENSP00000229922.2	AT4G34490.1	1.77E-80
ENSP00000229922.2	AT4G34490.2	1.13E-79
ENSP00000230048.3	AT1G04290.1	7.38E-25
ENSP00000230048.3	AT3G16175.1	4.07E-06
ENSP00000230050.3	AT2G32060.2	6.96E-44
ENSP00000230050.3	AT2G32060.1	6.96E-44
ENSP00000230050.3	AT2G32060.3	6.96E-44
ENSP00000230050.3	AT1G15930.2	3.26E-42
ENSP00000230050.3	AT1G15930.1	3.26E-42
ENSP00000230053.6	AT1G27600.1	8.34E-27
ENSP00000230053.6	AT1G27600.2	8.34E-27
ENSP00000230340.4	AT1G31660.1	4.05E-110
ENSP00000230354.5	AT3G13445.1	1.03E-101
ENSP00000230354.5	AT1G55520.4	1.03E-101
ENSP00000230354.5	AT1G55520.1	1.03E-101
ENSP00000230354.5	AT1G55520.2	1.03E-101
ENSP00000230354.5	AT1G55520.3	1.33E-90
ENSP00000230354.5	AT3G13445.2	4.13E-90
ENSP00000230449.4	AT1G76850.1	1.04E-32
ENSP00000230449.4	AT1G21170.1	6.57E-31
ENSP00000230449.4	AT1G21170.2	3.50E-30
ENSP00000230461.6	AT1G54320.1	9.64E-61
ENSP00000230461.6	AT1G79450.1	5.11E-57
ENSP00000230461.6	AT3G12740.1	2.00E-56
ENSP00000230461.6	AT1G16360.2	1.20E-54
ENSP00000230461.6	AT5G46150.2	1.37E-54
ENSP00000230461.6	AT5G46150.1	1.37E-54
ENSP00000230461.6	AT5G46150.3	7.05E-54
ENSP00000230461.6	AT1G16360.1	2.41E-53
ENSP00000230461.6	AT1G16360.4	1.44E-52
ENSP00000230461.6	AT1G79450.2	3.64E-45
ENSP00000230461.6	AT5G46150.4	2.50E-28
ENSP00000230461.6	AT1G16360.5	1.53E-26
ENSP00000230461.6	AT1G16360.3	1.53E-26
ENSP00000230510.3	AT1G77720.1	5.62E-66
ENSP00000230582.3	AT4G36195.2	6.28E-47
ENSP00000230582.3	AT4G36195.1	7.88E-47
ENSP00000230582.3	AT4G36195.3	7.88E-47
ENSP00000230582.3	AT4G36190.1	6.57E-45
ENSP00000230582.3	AT2G18080.1	6.91E-43
ENSP00000230640.5	AT1G59760.1	0
ENSP00000230640.5	AT2G06990.1	0
ENSP00000230658.7	AT1G30490.1	1.97E-04
ENSP00000230658.7	AT5G60690.1	3.45E-04
ENSP00000230792.2	AT5G20070.1	7.52E-46
ENSP00000230859.7	AT5G53770.1	9.41E-66
ENSP00000230859.7	AT4G00060.4	2.77E-20
ENSP00000230859.7	AT4G00060.1	2.77E-20
ENSP00000230859.7	AT4G00060.3	2.77E-20
ENSP00000231198.7	AT2G31580.4	4.60E-67
ENSP00000231198.7	AT2G31580.2	3.29E-66
ENSP00000231198.7	AT2G31580.5	6.79E-66
ENSP00000231198.7	AT2G31580.3	6.79E-66
ENSP00000231198.7	AT2G31580.1	3.94E-65
ENSP00000231198.7	AT2G32320.1	3.00E-60
ENSP00000231198.7	AT2G32320.2	5.80E-59
ENSP00000231198.7	AT2G32320.3	7.30E-59
ENSP00000231368.5	AT1G63770.7	5.93E-25
ENSP00000231368.5	AT1G63770.5	7.31E-25
ENSP00000231368.5	AT1G63770.6	7.31E-25
ENSP00000231368.5	AT1G63770.1	8.50E-25
ENSP00000231368.5	AT1G63770.2	9.03E-25
ENSP00000231368.5	AT1G63770.4	2.86E-23
ENSP00000231368.5	AT1G63770.3	3.47E-23
ENSP00000231420.6	AT4G39660.1	4.83E-134
ENSP00000231420.6	AT3G08860.1	1.93E-126
ENSP00000231420.6	AT4G39660.2	3.09E-125
ENSP00000231420.6	AT3G08860.2	1.01E-122
ENSP00000231420.6	AT2G38400.1	7.82E-119
ENSP00000231420.6	AT2G38400.2	2.66E-115
ENSP00000231420.6	AT1G80600.1	2.84E-45
ENSP00000231461.4	AT1G08660.3	1.85E-11
ENSP00000231461.4	AT1G08660.2	3.02E-11
ENSP00000231461.4	AT1G08660.1	6.08E-11
ENSP00000231461.4	AT3G48820.2	6.75E-11
ENSP00000231461.4	AT3G48820.1	7.04E-11
ENSP00000231461.4	AT1G08280.1	1.37E-08
ENSP00000231487.9	AT5G42190.1	2.89E-54
ENSP00000231487.9	AT1G75950.1	1.70E-50
ENSP00000231487.9	AT1G20140.1	1.44E-47
ENSP00000231487.9	AT4G34210.1	7.81E-47
ENSP00000231487.9	AT4G34470.1	1.81E-45
ENSP00000231487.9	AT2G25700.1	5.45E-45
ENSP00000231487.9	AT3G21850.1	9.34E-41
ENSP00000231487.9	AT2G03170.1	1.86E-39
ENSP00000231487.9	AT3G21860.1	3.36E-38
ENSP00000231487.9	AT3G60010.1	5.12E-38
ENSP00000231487.9	AT3G60020.1	5.65E-37
ENSP00000231487.9	AT3G25650.1	1.48E-35
ENSP00000231487.9	AT1G10230.1	2.83E-33
ENSP00000231487.9	AT3G21830.1	1.05E-31
ENSP00000231487.9	AT2G20160.1	8.09E-25
ENSP00000231487.9	AT2G03160.1	8.73E-22
ENSP00000231498.3	AT1G14850.1	5.34E-76
ENSP00000231526.4	AT2G47960.1	1.70E-59
ENSP00000231572.3	AT4G26300.4	1.93E-179
ENSP00000231572.3	AT4G26300.2	4.75E-179
ENSP00000231572.3	AT4G26300.3	7.43E-179
ENSP00000231572.3	AT4G26300.1	1.16E-178
ENSP00000231572.3	AT4G26300.5	1.68E-178
ENSP00000231572.3	AT1G66530.1	4.68E-172
ENSP00000231706.4	AT1G05940.4	1.64E-64
ENSP00000231706.4	AT1G05940.3	3.38E-64
ENSP00000231790.3	AT4G09140.1	9.70E-171
ENSP00000231790.3	AT4G09140.2	3.62E-99
ENSP00000231887.3	AT4G29010.1	3.42E-121
ENSP00000231887.3	AT3G06860.1	1.02E-116
ENSP00000231948.4	AT2G25740.2	1.01E-37
ENSP00000231948.4	AT2G25740.1	2.64E-37
ENSP00000232607.2	AT3G54470.1	1.47E-171
ENSP00000232766.5	AT2G46260.1	2.29E-12
ENSP00000232766.5	AT3G61600.2	3.03E-12
ENSP00000232766.5	AT3G61600.1	3.03E-12
ENSP00000232766.5	AT2G29600.1	3.04E-04
ENSP00000232888.6	AT4G21130.1	5.96E-54
ENSP00000232888.6	AT4G05410.1	5.53E-50
ENSP00000232892.6	AT2G45600.1	6.26E-17
ENSP00000232905.3	AT1G54290.1	3.75E-41
ENSP00000232905.3	AT4G27130.1	1.07E-40
ENSP00000232905.3	AT5G54760.1	3.07E-40
ENSP00000232905.3	AT5G54760.3	3.07E-40
ENSP00000232905.3	AT5G54760.4	3.07E-40
ENSP00000232905.3	AT5G54760.2	3.07E-40
ENSP00000232905.3	AT5G54940.2	6.22E-35
ENSP00000232905.3	AT5G54940.3	6.22E-35
ENSP00000232905.3	AT5G54940.1	6.22E-35
ENSP00000232978.8	AT3G66654.5	2.33E-11
ENSP00000232978.8	AT3G66654.1	2.33E-11
ENSP00000232978.8	AT3G66654.3	2.33E-11
ENSP00000232978.8	AT3G66654.2	2.33E-11
ENSP00000232978.8	AT3G66654.4	2.33E-11
ENSP00000233025.7	AT4G40042.1	1.05E-14
ENSP00000233025.7	AT2G22425.2	2.82E-14
ENSP00000233025.7	AT2G22425.1	2.82E-14
ENSP00000233027.5	AT5G28290.3	1.09E-72
ENSP00000233027.5	AT5G28290.2	1.59E-72
ENSP00000233027.5	AT5G28290.1	1.59E-72
ENSP00000233027.5	AT1G54510.3	1.74E-72
ENSP00000233027.5	AT1G54510.1	1.74E-72
ENSP00000233027.5	AT1G54510.2	1.74E-72
ENSP00000233027.5	AT1G54510.4	1.74E-72
ENSP00000233027.5	AT3G04810.3	2.09E-72
ENSP00000233027.5	AT3G04810.1	2.09E-72
ENSP00000233027.5	AT3G04810.2	2.09E-72
ENSP00000233027.5	AT3G63280.1	2.01E-69
ENSP00000233027.5	AT3G63280.3	2.01E-69
ENSP00000233027.5	AT3G63280.2	2.01E-69
ENSP00000233027.5	AT3G63280.4	5.26E-69
ENSP00000233027.5	AT3G20860.1	2.23E-68
ENSP00000233027.5	AT3G44200.1	1.43E-67
ENSP00000233027.5	AT3G44200.2	1.43E-67
ENSP00000233027.5	AT3G12200.1	4.33E-49
ENSP00000233027.5	AT3G12200.2	3.14E-46
ENSP00000233027.5	AT3G12200.4	2.56E-44
ENSP00000233057.4	AT3G59410.5	5.07E-32
ENSP00000233057.4	AT3G59410.3	5.24E-32
ENSP00000233057.4	AT3G59410.1	5.24E-32
ENSP00000233057.4	AT3G59410.4	5.24E-32
ENSP00000233057.4	AT3G59410.2	5.39E-32
ENSP00000233078.4	AT3G07810.1	2.53E-54
ENSP00000233078.4	AT3G07810.2	2.58E-54
ENSP00000233078.4	AT5G47620.5	6.86E-51
ENSP00000233078.4	AT5G47620.2	6.86E-51
ENSP00000233078.4	AT5G47620.1	6.86E-51
ENSP00000233078.4	AT5G47620.4	2.51E-45
ENSP00000233078.4	AT5G47620.3	5.60E-24
ENSP00000233099.5	AT1G67140.1	1.84E-66
ENSP00000233099.5	AT1G67140.3	1.84E-66
ENSP00000233099.5	AT1G67140.2	1.84E-66
ENSP00000233114.8	AT1G04410.1	4.48E-137
ENSP00000233114.8	AT5G43330.1	2.42E-134
ENSP00000233114.8	AT5G56720.1	1.01E-126
ENSP00000233114.8	AT5G58330.2	2.63E-86
ENSP00000233114.8	AT5G58330.1	2.71E-86
ENSP00000233114.8	AT5G58330.3	2.62E-83
ENSP00000233121.2	AT5G67270.1	2.06E-44
ENSP00000233190.5	AT5G37510.1	1.71E-264
ENSP00000233190.5	AT5G37510.2	1.90E-264
ENSP00000233468.4	AT5G12190.1	1.36E-53
ENSP00000233468.4	AT2G14870.1	4.53E-27
ENSP00000233552.6	AT5G38640.1	4.26E-99
ENSP00000233552.6	AT1G48970.1	1.01E-95
ENSP00000233552.6	AT2G44070.1	5.84E-93
ENSP00000233552.6	AT1G48970.2	1.99E-80
ENSP00000233557.3	AT3G57760.4	1.44E-04
ENSP00000233557.3	AT3G57760.1	1.44E-04
ENSP00000233557.3	AT3G57760.3	1.44E-04
ENSP00000233557.3	AT3G57760.2	1.44E-04
ENSP00000233596.2	AT5G50720.1	1.11E-18
ENSP00000233627.9	AT5G11770.1	3.56E-95
ENSP00000233627.9	ATCG00430.1	7.45E-52
ENSP00000233893.5	AT1G14980.1	2.12E-27
ENSP00000233893.5	AT1G23100.1	7.36E-23
ENSP00000233893.5	AT1G14980.2	2.38E-22
ENSP00000234170.5	AT1G72440.1	2.60E-99
ENSP00000234296.2	AT2G37560.2	4.90E-62
ENSP00000234296.2	AT2G37560.1	2.31E-61
ENSP00000234310.3	AT5G55990.2	4.41E-19
ENSP00000234310.3	AT5G55990.1	4.41E-19
ENSP00000234310.3	AT4G12860.1	5.65E-11
ENSP00000234389.3	AT4G31710.2	8.01E-06
ENSP00000234396.4	AT1G76030.1	4.31E-268
ENSP00000234396.4	AT4G38510.2	9.03E-268
ENSP00000234396.4	AT4G38510.4	9.03E-268
ENSP00000234396.4	AT4G38510.3	9.03E-268
ENSP00000234396.4	AT4G38510.1	9.03E-268
ENSP00000234396.4	AT4G38510.5	1.19E-267
ENSP00000234396.4	AT1G20260.1	3.66E-267
ENSP00000234488.9	AT4G34120.1	3.30E-04
ENSP00000234590.4	AT2G36530.1	2.34E-216
ENSP00000234590.4	AT1G74030.1	7.64E-207
ENSP00000234590.4	AT2G36530.2	2.74E-205
ENSP00000234590.4	AT2G29560.1	5.44E-170
ENSP00000234626.6	AT4G16970.1	6.75E-30
ENSP00000234677.2	AT5G27470.1	4.86E-146
ENSP00000235345.5	AT2G14695.1	7.08E-32
ENSP00000235521.4	AT2G25840.1	1.23E-75
ENSP00000235521.4	AT2G25840.2	1.10E-74
ENSP00000235521.4	AT2G25840.4	2.33E-70
ENSP00000235521.4	AT2G25840.3	8.03E-70
ENSP00000235790.4	AT1G63490.1	1.43E-104
ENSP00000235790.4	AT4G20400.2	4.14E-92
ENSP00000235790.4	AT4G20400.1	1.24E-91
ENSP00000235790.4	AT1G08620.1	1.45E-89
ENSP00000235790.4	AT1G08620.4	1.45E-89
ENSP00000235790.4	AT1G08620.2	1.45E-89
ENSP00000235790.4	AT1G08620.3	1.70E-89
ENSP00000235790.4	AT5G46910.2	8.08E-55
ENSP00000235790.4	AT5G46910.1	7.04E-54
ENSP00000235790.4	AT2G38950.1	1.10E-51
ENSP00000236051.2	AT3G22660.1	5.70E-08
ENSP00000236192.7	AT3G54300.1	4.34E-09
ENSP00000236192.7	AT3G54300.2	4.34E-09
ENSP00000236192.7	AT3G54300.3	4.34E-09
ENSP00000236273.4	AT2G16860.1	2.18E-25
ENSP00000236273.4	AT2G16860.2	2.18E-25
ENSP00000236342.7	AT2G17570.1	8.66E-55
ENSP00000236342.7	AT5G60510.1	3.76E-49
ENSP00000236342.7	AT5G60500.1	2.40E-46
ENSP00000236342.7	AT5G58780.1	9.19E-45
ENSP00000236342.7	AT2G23410.1	2.81E-43
ENSP00000236342.7	AT5G58770.1	3.42E-43
ENSP00000236342.7	AT5G58782.1	7.32E-43
ENSP00000236342.7	AT5G58782.2	1.22E-42
ENSP00000236342.7	AT5G58784.1	1.49E-42
ENSP00000236342.7	AT2G23400.1	5.62E-35
ENSP00000236671.2	AT1G11910.1	3.91E-106
ENSP00000236671.2	AT1G11910.2	5.50E-106
ENSP00000236671.2	AT1G62290.2	5.42E-102
ENSP00000236671.2	AT1G62290.1	5.42E-102
ENSP00000236671.2	AT4G04460.2	2.31E-101
ENSP00000236671.2	AT4G04460.1	1.04E-100
ENSP00000236671.2	AT3G50050.1	1.40E-14
ENSP00000236698.5	AT2G47980.1	3.12E-77
ENSP00000236877.5	AT2G47600.1	1.46E-35
ENSP00000236959.9	AT2G35040.2	2.37E-66
ENSP00000236959.9	AT2G35040.1	7.64E-66
ENSP00000237283.8	AT1G48175.4	2.39E-52
ENSP00000237283.8	AT1G48175.1	2.39E-52
ENSP00000237283.8	AT1G48175.3	4.71E-43
ENSP00000237283.8	AT1G48175.5	4.71E-43
ENSP00000237283.8	AT1G48175.2	4.71E-43
ENSP00000237283.8	AT1G48175.6	4.71E-43
ENSP00000237283.8	AT1G68720.1	2.85E-16
ENSP00000237455.4	AT3G13228.1	1.73E-07
ENSP00000237455.4	AT4G09100.1	5.57E-06
ENSP00000237455.4	AT4G24015.1	1.67E-04
ENSP00000237455.4	AT1G04360.1	3.69E-04
ENSP00000237612.3	AT5G06530.1	2.54E-81
ENSP00000237612.3	AT5G06530.2	2.54E-81
ENSP00000237612.3	AT5G06530.3	1.00E-79
ENSP00000237612.3	AT4G27420.1	3.18E-77
ENSP00000237612.3	AT1G51500.1	1.86E-76
ENSP00000237612.3	AT1G51460.1	2.98E-75
ENSP00000237612.3	AT1G17840.1	5.07E-75
ENSP00000237612.3	AT2G13610.1	8.21E-75
ENSP00000237612.3	AT3G21090.1	1.06E-74
ENSP00000237612.3	AT5G06530.4	7.22E-74
ENSP00000237612.3	AT1G71960.1	1.54E-72
ENSP00000237612.3	AT3G55130.1	1.07E-71
ENSP00000237612.3	AT3G55110.1	5.29E-69
ENSP00000237612.3	AT2G39350.1	4.66E-67
ENSP00000237612.3	AT3G53510.1	8.76E-67
ENSP00000237612.3	AT5G13580.1	1.36E-66
ENSP00000237612.3	AT3G55090.1	1.46E-64
ENSP00000237612.3	AT2G37360.1	2.74E-64
ENSP00000237612.3	AT3G55100.2	6.59E-62
ENSP00000237612.3	AT3G55100.1	6.59E-62
ENSP00000237612.3	AT3G53480.1	4.44E-61
ENSP00000237612.3	AT5G19410.1	1.97E-58
ENSP00000237612.3	AT5G19410.2	2.33E-58
ENSP00000237612.3	AT3G25620.1	8.21E-58
ENSP00000237612.3	AT4G15230.4	3.82E-53
ENSP00000237612.3	AT4G15230.1	4.21E-53
ENSP00000237612.3	AT4G15230.3	4.21E-53
ENSP00000237612.3	AT1G53390.1	8.52E-53
ENSP00000237612.3	AT5G52860.1	9.96E-53
ENSP00000237612.3	AT4G15215.7	1.01E-52
ENSP00000237612.3	AT4G15215.1	1.01E-52
ENSP00000237612.3	AT4G15215.6	1.01E-52
ENSP00000237612.3	AT4G15215.10	1.01E-52
ENSP00000237612.3	AT4G15215.8	1.01E-52
ENSP00000237612.3	AT4G15215.2	1.02E-52
ENSP00000237612.3	AT4G15215.3	1.02E-52
ENSP00000237612.3	AT4G15215.5	1.02E-52
ENSP00000237612.3	AT4G15215.11	1.02E-52
ENSP00000237612.3	AT4G15215.4	1.02E-52
ENSP00000237612.3	AT4G15215.9	1.02E-52
ENSP00000237612.3	AT2G37010.1	1.15E-51
ENSP00000237612.3	AT2G37010.2	1.15E-51
ENSP00000237612.3	AT5G60740.1	1.66E-51
ENSP00000237612.3	AT1G59870.1	5.14E-51
ENSP00000237612.3	AT4G15236.1	1.53E-50
ENSP00000237612.3	AT4G15230.2	3.41E-50
ENSP00000237612.3	AT4G15233.6	1.23E-47
ENSP00000237612.3	AT4G15233.3	1.23E-47
ENSP00000237612.3	AT4G15233.7	1.30E-47
ENSP00000237612.3	AT4G15233.8	1.32E-47
ENSP00000237612.3	AT4G15233.1	1.33E-47
ENSP00000237612.3	AT2G37280.4	3.61E-47
ENSP00000237612.3	AT2G37280.1	4.41E-47
ENSP00000237612.3	AT2G37280.3	4.56E-47
ENSP00000237612.3	AT3G16340.2	7.91E-47
ENSP00000237612.3	AT3G16340.1	7.96E-47
ENSP00000237612.3	AT4G15233.2	7.97E-46
ENSP00000237612.3	AT4G15233.4	2.90E-45
ENSP00000237612.3	AT4G15233.5	2.90E-45
ENSP00000237612.3	AT2G28070.1	1.44E-44
ENSP00000237612.3	AT2G28070.2	1.44E-44
ENSP00000237612.3	AT2G37280.2	2.54E-44
ENSP00000237653.7	AT5G24760.1	1.13E-113
ENSP00000237653.7	AT5G24760.3	2.93E-106
ENSP00000237653.7	AT5G24760.2	2.93E-106
ENSP00000237653.7	AT5G42250.1	6.51E-102
ENSP00000237653.7	AT5G24760.4	1.08E-74
ENSP00000237822.3	AT3G11620.1	7.94E-18
ENSP00000237822.3	AT3G11620.2	7.94E-18
ENSP00000237822.3	AT3G11620.8	7.94E-18
ENSP00000237822.3	AT3G11620.6	2.56E-17
ENSP00000237822.3	AT3G11620.9	2.56E-17
ENSP00000237822.3	AT3G11620.7	2.56E-17
ENSP00000237822.3	AT3G11620.5	6.25E-15
ENSP00000237822.3	AT3G11620.4	1.79E-11
ENSP00000237822.3	AT3G11620.3	1.79E-11
ENSP00000238112.3	AT1G61010.4	9.40E-260
ENSP00000238112.3	AT1G61010.5	9.40E-260
ENSP00000238112.3	AT1G61010.2	9.40E-260
ENSP00000238112.3	AT1G61010.1	9.40E-260
ENSP00000238112.3	AT1G61010.3	9.40E-260
ENSP00000238146.3	AT5G05450.1	1.67E-143
ENSP00000238146.3	AT1G71370.1	2.13E-137
ENSP00000238146.3	AT1G71280.1	2.18E-91
ENSP00000238146.3	AT1G71280.2	4.38E-77
ENSP00000238497.4	AT2G27600.1	4.09E-144
ENSP00000238497.4	AT1G08270.1	1.35E-16
ENSP00000238497.4	AT1G08270.2	3.73E-15
ENSP00000238508.3	AT1G47710.1	9.62E-46
ENSP00000238508.3	AT1G47710.2	1.82E-45
ENSP00000238508.3	AT3G45220.1	2.22E-39
ENSP00000238508.3	AT2G35580.1	5.57E-28
ENSP00000238561.5	AT2G40090.1	2.31E-113
ENSP00000238561.5	AT1G65950.1	7.23E-87
ENSP00000238561.5	AT1G65950.2	3.38E-85
ENSP00000238561.5	AT4G24810.5	5.95E-42
ENSP00000238561.5	AT4G24810.4	1.00E-41
ENSP00000238561.5	AT4G24810.1	1.37E-41
ENSP00000238561.5	AT4G24810.6	1.37E-41
ENSP00000238561.5	AT4G24810.2	2.32E-41
ENSP00000238561.5	AT5G50330.1	5.85E-41
ENSP00000238561.5	AT4G24810.3	1.83E-38
ENSP00000238561.5	AT3G07700.4	4.82E-36
ENSP00000238561.5	AT3G07700.2	4.82E-36
ENSP00000238561.5	AT3G07700.1	4.82E-36
ENSP00000238561.5	AT3G07700.3	5.74E-36
ENSP00000238561.5	AT5G50330.2	1.76E-34
ENSP00000238561.5	AT1G71810.1	4.76E-26
ENSP00000238561.5	AT4G31390.1	6.19E-25
ENSP00000238561.5	AT4G31390.3	4.14E-19
ENSP00000238561.5	AT4G31390.2	5.08E-18
ENSP00000238561.5	AT1G61640.2	2.49E-11
ENSP00000238714.3	AT1G17980.1	8.35E-136
ENSP00000238714.3	AT1G17980.2	7.72E-98
ENSP00000238714.3	AT3G06560.1	3.29E-68
ENSP00000238721.4	AT4G21580.1	5.14E-83
ENSP00000238721.4	AT4G21580.3	2.76E-78
ENSP00000238721.4	AT4G21580.2	1.17E-69
ENSP00000238789.5	AT1G05910.1	1.17E-176
ENSP00000238789.5	AT3G15120.1	3.64E-76
ENSP00000238789.5	AT3G15120.2	3.69E-76
ENSP00000238892.3	AT1G61780.1	1.44E-41
ENSP00000238983.5	AT5G14180.1	1.58E-69
ENSP00000238983.5	AT5G14180.2	5.62E-52
ENSP00000238983.5	AT5G14180.4	7.37E-52
ENSP00000238983.5	AT5G14180.3	6.82E-51
ENSP00000238983.5	AT5G14180.5	4.87E-45
ENSP00000238983.5	AT1G73920.2	8.44E-21
ENSP00000238983.5	AT1G73920.1	1.02E-20
ENSP00000239027.7	AT5G66750.1	2.35E-145
ENSP00000239451.4	AT2G33820.1	5.57E-40
ENSP00000239451.4	AT2G33820.3	5.83E-37
ENSP00000239451.4	AT2G33820.2	4.59E-28
ENSP00000239451.4	AT2G26360.1	1.93E-15
ENSP00000239451.4	AT5G42130.1	5.01E-13
ENSP00000239878.4	AT1G77710.1	5.59E-46
ENSP00000239891.3	AT2G39630.1	2.33E-82
ENSP00000240055.3	AT2G38880.3	7.43E-46
ENSP00000240055.3	AT2G38880.5	7.72E-46
ENSP00000240055.3	AT2G38880.1	7.72E-46
ENSP00000240055.3	AT2G38880.2	7.72E-46
ENSP00000240055.3	AT2G38880.4	1.43E-45
ENSP00000240055.3	AT2G38880.7	2.88E-45
ENSP00000240055.3	AT2G38880.6	4.87E-45
ENSP00000240055.3	AT2G38880.10	4.87E-45
ENSP00000240055.3	AT2G38880.9	4.87E-45
ENSP00000240055.3	AT4G14540.1	6.54E-45
ENSP00000240055.3	AT2G38880.8	7.30E-45
ENSP00000240055.3	AT2G38880.11	7.30E-45
ENSP00000240055.3	AT5G47640.1	1.04E-43
ENSP00000240055.3	AT3G53340.4	1.50E-43
ENSP00000240055.3	AT2G37060.1	1.63E-43
ENSP00000240055.3	AT2G37060.3	1.63E-43
ENSP00000240055.3	AT2G37060.2	1.63E-43
ENSP00000240055.3	AT3G53340.1	1.81E-43
ENSP00000240055.3	AT3G53340.5	1.81E-43
ENSP00000240055.3	AT3G53340.2	5.89E-43
ENSP00000240055.3	AT3G53340.3	5.89E-43
ENSP00000240055.3	AT2G13570.1	1.23E-40
ENSP00000240055.3	AT5G47670.2	3.53E-40
ENSP00000240055.3	AT5G47670.3	4.48E-40
ENSP00000240055.3	AT5G47670.1	4.48E-40
ENSP00000240055.3	AT2G47810.1	5.46E-38
ENSP00000240055.3	AT1G21970.1	3.06E-35
ENSP00000240055.3	AT1G09030.1	1.68E-33
ENSP00000240304.1	AT5G51410.5	7.31E-50
ENSP00000240304.1	AT5G51410.3	7.31E-50
ENSP00000240304.1	AT5G51410.4	7.31E-50
ENSP00000240304.1	AT5G51410.1	7.31E-50
ENSP00000240304.1	AT5G51410.2	7.31E-50
ENSP00000240304.1	AT5G17440.2	1.19E-14
ENSP00000240316.4	AT1G13030.1	2.35E-04
ENSP00000240327.2	AT3G43700.1	3.07E-41
ENSP00000240327.2	AT3G06190.1	6.83E-41
ENSP00000240327.2	AT3G43700.3	8.76E-38
ENSP00000240327.2	AT3G43700.2	1.03E-37
ENSP00000240327.2	AT5G21010.1	5.39E-36
ENSP00000240327.2	AT1G55760.1	4.42E-13
ENSP00000240333.8	AT1G14360.1	3.87E-50
ENSP00000240333.8	AT2G02810.1	1.97E-46
ENSP00000240423.4	AT2G32590.1	5.04E-38
ENSP00000240488.3	AT4G29170.1	1.02E-48
ENSP00000240488.3	AT4G29170.2	2.58E-42
ENSP00000240488.3	AT4G29170.3	6.30E-32
ENSP00000240651.9	AT5G03630.1	7.15E-04
ENSP00000240922.2	AT5G11340.1	5.41E-54
ENSP00000241041.3	AT2G45690.1	2.34E-12
ENSP00000241052.4	AT1G20630.1	2.52E-133
ENSP00000241052.4	AT4G35090.2	2.79E-130
ENSP00000241052.4	AT4G35090.3	3.64E-130
ENSP00000241052.4	AT4G35090.1	5.15E-130
ENSP00000241052.4	AT1G20620.2	3.60E-126
ENSP00000241052.4	AT1G20620.5	2.64E-125
ENSP00000241052.4	AT1G20620.1	3.33E-125
ENSP00000241052.4	AT1G20620.6	1.15E-124
ENSP00000241052.4	AT1G20620.4	2.02E-89
ENSP00000241052.4	AT1G20620.7	3.16E-89
ENSP00000241416.7	AT5G35390.1	1.17E-08
ENSP00000241436.4	AT1G49980.2	9.22E-111
ENSP00000241436.4	AT1G49980.3	9.22E-111
ENSP00000241436.4	AT1G49980.8	1.26E-110
ENSP00000241436.4	AT1G49980.7	1.26E-110
ENSP00000241436.4	AT1G49980.5	1.26E-110
ENSP00000241436.4	AT1G49980.4	1.26E-110
ENSP00000241436.4	AT1G49980.1	1.49E-110
ENSP00000241436.4	AT1G49980.6	1.55E-65
ENSP00000241436.4	AT1G49980.9	1.80E-65
ENSP00000241436.4	AT5G44750.1	3.60E-23
ENSP00000241436.4	AT5G44750.2	3.62E-23
ENSP00000241600.5	ATCG00160.1	5.92E-07
ENSP00000241704.7	AT2G21390.1	0
ENSP00000241704.7	AT1G62020.1	0
ENSP00000242576.3	AT3G18630.1	8.09E-76
ENSP00000242719.3	AT2G17730.1	5.94E-10
ENSP00000242719.3	AT1G73760.1	7.01E-09
ENSP00000242719.3	AT5G52140.1	1.51E-08
ENSP00000242719.3	AT2G17730.2	1.09E-07
ENSP00000242719.3	AT5G37250.1	4.21E-05
ENSP00000242719.3	AT5G37250.2	5.06E-05
ENSP00000242839.5	AT5G44790.1	3.62E-202
ENSP00000242839.5	AT4G33520.2	1.16E-107
ENSP00000242839.5	AT4G33520.3	1.44E-106
ENSP00000242839.5	AT5G21930.4	4.17E-84
ENSP00000243045.5	AT5G42000.1	4.24E-32
ENSP00000243167.8	AT3G25660.1	1.21E-18
ENSP00000243167.8	AT1G08980.1	1.07E-09
ENSP00000243253.3	AT1G78720.1	1.55E-230
ENSP00000243253.3	AT1G78720.2	1.55E-230
ENSP00000243253.3	AT2G34250.1	5.14E-229
ENSP00000243253.3	AT2G34250.3	5.14E-229
ENSP00000243253.3	AT2G34250.2	5.14E-229
ENSP00000243253.3	AT1G29310.2	2.08E-228
ENSP00000243253.3	AT1G29310.1	2.08E-228
ENSP00000243253.3	AT1G78720.3	5.52E-228
ENSP00000243389.3	AT2G42005.1	1.27E-37
ENSP00000243389.3	AT5G65990.1	5.72E-32
ENSP00000243389.3	AT3G09340.1	1.99E-10
ENSP00000243389.3	AT3G09330.1	2.31E-08
ENSP00000243498.5	AT3G12990.3	2.79E-77
ENSP00000243498.5	AT3G12990.1	2.79E-77
ENSP00000243498.5	AT3G12990.4	3.93E-77
ENSP00000243498.5	AT3G60500.4	1.17E-76
ENSP00000243498.5	AT3G60500.1	9.08E-76
ENSP00000243498.5	AT3G60500.2	9.08E-76
ENSP00000243498.5	AT3G60500.3	9.08E-76
ENSP00000243498.5	AT3G12990.2	8.29E-64
ENSP00000243563.2	AT1G06960.1	9.77E-67
ENSP00000243563.2	AT2G30260.1	3.51E-65
ENSP00000243563.2	AT2G47580.1	3.08E-60
ENSP00000243563.2	AT1G06960.3	1.02E-49
ENSP00000243563.2	AT1G06960.4	4.57E-26
ENSP00000243896.2	AT1G06470.3	6.42E-43
[truncated: 45,347 more rows]
