# Supplementary material for: Orthologs of Human-Disease-Associated Genes in Plants Are Involved in Regulating Leaf Senescence
Source: Life (Basel). 2023 Feb 16;13(2):559. doi: 10.3390/life13020559 (PMC9965218; doi:10.3390/life13020559)
Supplement: Supplementary file 1 [file life-13-00559-s001.zip › Supplemental Dataset 3. Protein alignment results between human and Populus.blast]

Homo sapiens	P. trichocarpa	Evaule
ENSP00000408734.2	PNT51919	8.09E-39
ENSP00000479889.3	PNT51919	8.00E-38
ENSP00000446490.1	PNT51919	8.00E-38
ENSP00000408734.2	PNT51912	1.97E-39
ENSP00000479889.3	PNT51912	1.91E-38
ENSP00000446490.1	PNT51912	1.91E-38
ENSP00000408734.2	PNT51915	7.48E-46
ENSP00000479889.3	PNT51915	1.05E-44
ENSP00000446490.1	PNT51915	1.05E-44
ENSP00000408734.2	PNT51914	6.13E-32
ENSP00000512874.1	PNT51914	1.79E-31
ENSP00000479889.3	PNT51914	3.69E-31
ENSP00000408734.2	PNT51916	5.14E-46
ENSP00000479889.3	PNT51916	7.19E-45
ENSP00000446490.1	PNT51916	7.19E-45
ENSP00000408734.2	PNT51917	1.59E-31
ENSP00000479889.3	PNT51917	9.42E-31
ENSP00000446490.1	PNT51917	9.42E-31
ENSP00000408734.2	PNT51918	2.90E-31
ENSP00000479889.3	PNT51918	1.72E-30
ENSP00000446490.1	PNT51918	1.72E-30
ENSP00000408734.2	PNT51913	1.18E-43
ENSP00000479889.3	PNT51913	1.52E-42
ENSP00000446490.1	PNT51913	1.52E-42
ENSP00000377194.2	PNT52944	2.38E-137
ENSP00000377192.3	PNT52944	2.38E-137
ENSP00000512624.1	PNT52944	2.38E-137
ENSP00000512615.1	PNT52942	2.01E-125
ENSP00000377194.2	PNT52942	4.26E-125
ENSP00000377192.3	PNT52942	4.26E-125
ENSP00000377194.2	PNT52941	2.40E-149
ENSP00000377192.3	PNT52941	2.40E-149
ENSP00000512624.1	PNT52941	2.40E-149
ENSP00000512617.1	PNT52943	7.77E-135
ENSP00000377194.2	PNT52943	3.28E-134
ENSP00000377192.3	PNT52943	3.28E-134
ENSP00000388631.2	PNT56554	4.84E-32
ENSP00000396942.1	PNT56554	4.84E-32
ENSP00000396185.1	PNT56554	5.04E-32
ENSP00000335600.4	PNT56556	1.11E-65
ENSP00000430344.1	PNT56556	1.51E-65
ENSP00000479636.1	PNT56556	8.52E-64
ENSP00000479636.1	PNT56555	4.25E-43
ENSP00000335600.4	PNT56555	1.22E-42
ENSP00000430344.1	PNT56555	1.37E-42
ENSP00000479636.1	PNT56553	1.41E-37
ENSP00000335600.4	PNT56553	4.19E-35
ENSP00000430344.1	PNT56553	4.39E-35
ENSP00000343490.5	PNT56024	1.32E-115
ENSP00000512002.1	PNT56024	1.32E-115
ENSP00000427458.1	PNT56024	1.23E-111
ENSP00000309597.3	PNT58202	3.60E-39
ENSP00000355582.3	PNT58202	3.29E-36
ENSP00000355583.3	PNT58202	1.12E-35
ENSP00000266771.5	PNT53108	6.88E-40
ENSP00000227880.2	PNT53108	6.61E-28
ENSP00000505011.1	PNT53108	8.71E-28
ENSP00000266771.5	PNT53109	4.63E-40
ENSP00000227880.2	PNT53109	5.42E-28
ENSP00000505011.1	PNT53109	7.15E-28
ENSP00000347583.1	PNT56183	2.45E-70
ENSP00000467207.1	PNT56183	2.57E-66
ENSP00000374046.3	PNT56183	2.57E-66
ENSP00000499877.1	PNT56694	1.48E-92
ENSP00000461916.2	PNT56694	3.01E-92
ENSP00000500092.1	PNT56694	3.01E-92
ENSP00000499877.1	PNT56691	1.25E-105
ENSP00000461916.2	PNT56691	2.65E-105
ENSP00000500092.1	PNT56691	2.65E-105
ENSP00000499877.1	PNT56692	1.25E-105
ENSP00000461916.2	PNT56692	2.65E-105
ENSP00000500092.1	PNT56692	2.65E-105
ENSP00000461916.2	PNT56689	5.82E-122
ENSP00000500092.1	PNT56689	5.82E-122
ENSP00000176643.6	PNT56689	5.82E-122
ENSP00000499877.1	PNT56695	2.60E-110
ENSP00000461916.2	PNT56695	5.57E-110
ENSP00000500092.1	PNT56695	5.57E-110
ENSP00000461916.2	PNT56690	4.12E-122
ENSP00000500092.1	PNT56690	4.12E-122
ENSP00000176643.6	PNT56690	4.12E-122
ENSP00000499877.1	PNT56693	1.48E-92
ENSP00000461916.2	PNT56693	3.01E-92
ENSP00000500092.1	PNT56693	3.01E-92
ENSP00000508462.1	PNT55510	2.25E-38
ENSP00000508824.1	PNT55510	4.78E-38
ENSP00000419948.2	PNT55510	1.00E-37
ENSP00000508462.1	PNT55509	9.14E-38
ENSP00000508824.1	PNT55509	1.95E-37
ENSP00000419948.2	PNT55509	4.10E-37
ENSP00000508462.1	PNT55508	9.14E-38
ENSP00000508824.1	PNT55508	1.95E-37
ENSP00000419948.2	PNT55508	4.10E-37
ENSP00000452705.1	PNT58526	1.43E-143
ENSP00000387725.2	PNT58526	2.93E-142
ENSP00000380814.2	PNT58526	2.93E-142
ENSP00000161863.4	PNT53945	2.62E-25
ENSP00000161863.4	PNT53948	2.62E-25
ENSP00000161863.4	PNT53946	2.75E-25
ENSP00000161863.4	PNT53949	1.22E-25
ENSP00000346680.4	PNT53568	1.03E-140
ENSP00000376796.1	PNT53568	1.03E-140
ENSP00000348429.1	PNT53568	5.16E-140
ENSP00000346680.4	PNT53567	7.00E-139
ENSP00000376796.1	PNT53567	7.00E-139
ENSP00000348429.1	PNT53567	3.47E-138
ENSP00000357069.2	PNT52432	1.60E-66
ENSP00000357069.2	PNT52433	2.12E-95
ENSP00000317362.3	PNT55832	1.28E-99
ENSP00000437169.2	PNT55832	1.25E-97
ENSP00000377055.2	PNT55832	1.11E-96
ENSP00000443687.1	PNT58568	4.47E-125
ENSP00000273064.6	PNT58568	4.47E-125
ENSP00000486540.1	PNT58568	4.50E-118
ENSP00000443687.1	PNT58571	1.13E-131
ENSP00000273064.6	PNT58571	1.13E-131
ENSP00000486540.1	PNT58571	1.15E-124
ENSP00000443687.1	PNT58569	1.85E-130
ENSP00000273064.6	PNT58569	1.85E-130
ENSP00000486540.1	PNT58569	1.88E-123
ENSP00000443687.1	PNT58570	1.69E-133
ENSP00000273064.6	PNT58570	1.69E-133
ENSP00000486540.1	PNT58570	1.73E-126
ENSP00000295701.5	PNT58566	2.44E-81
ENSP00000443687.1	PNT58566	8.99E-81
ENSP00000273064.6	PNT58566	8.99E-81
ENSP00000295701.5	PNT58567	5.06E-115
ENSP00000443687.1	PNT58567	2.06E-114
ENSP00000273064.6	PNT58567	2.06E-114
ENSP00000470757.1	PNT53605	7.60E-42
ENSP00000301454.3	PNT53605	1.35E-39
ENSP00000506909.1	PNT53605	1.21E-37
ENSP00000301454.3	PNT53607	1.39E-62
ENSP00000506909.1	PNT53607	3.20E-62
ENSP00000362155.5	PNT53607	3.01E-61
ENSP00000301454.3	PNT53606	4.90E-62
ENSP00000506909.1	PNT53606	4.47E-61
ENSP00000362155.5	PNT53606	4.12E-60
ENSP00000470757.1	PNT53604	3.13E-41
ENSP00000301454.3	PNT53604	5.41E-39
ENSP00000506909.1	PNT53604	1.77E-37
ENSP00000265394.5	PNT57283	1.50E-31
ENSP00000379572.3	PNT57283	1.50E-31
ENSP00000387164.1	PNT57283	1.50E-31
ENSP00000265394.5	PNT57284	1.85E-28
ENSP00000379572.3	PNT57284	1.85E-28
ENSP00000387164.1	PNT57284	1.85E-28
ENSP00000409036.1	PNT57285	3.11E-29
ENSP00000265394.5	PNT57285	1.16E-27
ENSP00000379572.3	PNT57285	1.16E-27
ENSP00000216252.3	PNT57043	1.31E-76
ENSP00000216252.3	PNT57042	1.31E-76
ENSP00000364649.3	PNT58096	1.67E-114
ENSP00000480482.1	PNT58096	6.71E-83
ENSP00000481376.1	PNT58096	1.44E-50
ENSP00000364649.3	PNT58097	1.67E-114
ENSP00000480482.1	PNT58097	6.71E-83
ENSP00000481376.1	PNT58097	1.44E-50
ENSP00000365950.3	PNT57764	5.24E-23
ENSP00000365946.1	PNT57764	5.24E-23
ENSP00000465338.1	PNT57764	4.25E-22
ENSP00000467307.1	PNT57765	5.23E-20
ENSP00000466216.1	PNT57765	5.23E-20
ENSP00000467138.2	PNT57765	2.30E-18
ENSP00000365950.3	PNT57767	5.41E-23
ENSP00000365946.1	PNT57767	5.41E-23
ENSP00000465338.1	PNT57767	4.39E-22
ENSP00000365950.3	PNT57766	5.41E-23
ENSP00000365946.1	PNT57766	5.41E-23
ENSP00000465338.1	PNT57766	4.39E-22
ENSP00000377194.2	PNT58074	4.46E-178
ENSP00000377192.3	PNT58074	4.46E-178
ENSP00000512624.1	PNT58074	4.46E-178
ENSP00000512615.1	PNT58082	2.80E-126
ENSP00000377194.2	PNT58082	5.91E-126
ENSP00000377192.3	PNT58082	5.91E-126
ENSP00000377194.2	PNT58080	4.46E-178
ENSP00000377192.3	PNT58080	4.46E-178
ENSP00000512624.1	PNT58080	4.46E-178
ENSP00000377194.2	PNT58075	4.46E-178
ENSP00000377192.3	PNT58075	4.46E-178
ENSP00000512624.1	PNT58075	4.46E-178
ENSP00000512615.1	PNT58078	3.11E-150
ENSP00000377194.2	PNT58078	6.83E-150
ENSP00000377192.3	PNT58078	6.83E-150
ENSP00000377194.2	PNT58076	1.36E-176
ENSP00000377192.3	PNT58076	1.36E-176
ENSP00000512624.1	PNT58076	1.36E-176
ENSP00000512615.1	PNT58077	1.22E-156
ENSP00000377194.2	PNT58077	2.71E-156
ENSP00000377192.3	PNT58077	2.71E-156
ENSP00000377194.2	PNT58081	4.46E-178
ENSP00000377192.3	PNT58081	4.46E-178
ENSP00000512624.1	PNT58081	4.46E-178
ENSP00000377194.2	PNT58079	4.46E-178
ENSP00000377192.3	PNT58079	4.46E-178
ENSP00000512624.1	PNT58079	4.46E-178
ENSP00000354920.3	PNT56722	2.79E-26
ENSP00000356711.5	PNT56722	3.52E-23
ENSP00000354920.3	PNT56720	2.65E-26
ENSP00000356711.5	PNT56720	1.89E-23
ENSP00000354920.3	PNT56721	1.23E-25
ENSP00000356711.5	PNT56721	1.86E-23
ENSP00000354920.3	PNT56724	9.78E-27
ENSP00000356711.5	PNT56724	1.63E-24
ENSP00000354920.3	PNT56719	8.27E-25
ENSP00000356711.5	PNT56719	3.61E-23
ENSP00000356711.5	PNT56723	9.05E-24
ENSP00000354920.3	PNT56723	1.03E-23
ENSP00000360290.4	PNT56008	3.67E-86
ENSP00000380317.2	PNT56008	3.35E-81
ENSP00000346148.3	PNT56008	3.26E-77
ENSP00000360290.4	PNT56017	2.33E-81
ENSP00000380317.2	PNT56017	7.25E-78
ENSP00000346148.3	PNT56017	7.29E-74
ENSP00000360290.4	PNT56007	3.55E-86
ENSP00000380317.2	PNT56007	3.25E-81
ENSP00000346148.3	PNT56007	3.16E-77
ENSP00000360290.4	PNT56018	2.33E-81
ENSP00000380317.2	PNT56018	7.25E-78
ENSP00000346148.3	PNT56018	7.29E-74
ENSP00000360290.4	PNT56013	8.24E-87
ENSP00000380317.2	PNT56013	7.74E-82
ENSP00000346148.3	PNT56013	7.74E-78
ENSP00000360290.4	PNT56014	3.67E-86
ENSP00000380317.2	PNT56014	3.35E-81
ENSP00000346148.3	PNT56014	3.26E-77
ENSP00000360290.4	PNT56016	1.61E-87
ENSP00000380317.2	PNT56016	1.55E-82
ENSP00000346148.3	PNT56016	1.59E-78
ENSP00000360290.4	PNT56009	3.67E-86
ENSP00000380317.2	PNT56009	3.35E-81
ENSP00000346148.3	PNT56009	3.26E-77
ENSP00000360290.4	PNT56011	5.64E-86
ENSP00000380317.2	PNT56011	5.10E-81
ENSP00000346148.3	PNT56011	4.93E-77
ENSP00000360290.4	PNT56010	6.92E-84
ENSP00000380317.2	PNT56010	6.18E-79
ENSP00000346148.3	PNT56010	5.88E-75
ENSP00000360290.4	PNT56015	9.06E-71
ENSP00000380317.2	PNT56015	2.68E-66
ENSP00000467357.1	PNT56015	2.84E-63
ENSP00000360290.4	PNT56006	3.67E-86
ENSP00000380317.2	PNT56006	3.35E-81
ENSP00000346148.3	PNT56006	3.26E-77
ENSP00000360290.4	PNT56012	3.67E-86
ENSP00000380317.2	PNT56012	3.35E-81
ENSP00000346148.3	PNT56012	3.26E-77
ENSP00000306397.3	PNT53093	2.13E-64
ENSP00000306397.3	PNT53092	1.56E-63
ENSP00000306397.3	PNT53091	2.78E-63
ENSP00000408734.2	PNT57452	4.84E-28
ENSP00000479889.3	PNT57452	3.17E-27
ENSP00000446490.1	PNT57452	3.17E-27
ENSP00000471695.1	PNT53143	2.47E-43
ENSP00000346027.4	PNT53143	3.88E-43
ENSP00000351021.2	PNT53143	3.88E-43
ENSP00000346027.4	PNT53141	8.37E-49
ENSP00000351021.2	PNT53141	8.37E-49
ENSP00000370574.1	PNT53141	8.37E-49
ENSP00000362284.2	PNT56165	9.40E-27
ENSP00000344794.5	PNT56165	3.36E-26
ENSP00000362277.4	PNT56165	1.27E-12
ENSP00000258123.4	PNT60036	4.31E-150
ENSP00000280377.5	PNT60036	8.93E-150
ENSP00000341028.4	PNT60036	9.39E-150
ENSP00000258123.4	PNT60035	8.54E-174
ENSP00000265560.4	PNT60035	4.15E-170
ENSP00000280377.5	PNT60035	6.77E-170
ENSP00000258123.4	PNT60033	2.06E-173
ENSP00000280377.5	PNT60033	1.63E-169
ENSP00000265560.4	PNT60033	4.24E-168
ENSP00000258123.4	PNT60034	7.38E-176
ENSP00000265560.4	PNT60034	3.61E-172
ENSP00000280377.5	PNT60034	5.91E-172
ENSP00000481728.1	PNT52736	3.34E-55
ENSP00000479253.1	PNT52736	3.34E-55
ENSP00000484289.1	PNT52736	3.34E-55
ENSP00000481728.1	PNT52737	3.28E-55
ENSP00000479253.1	PNT52737	3.28E-55
ENSP00000484289.1	PNT52737	3.28E-55
ENSP00000481728.1	PNT52738	2.14E-56
ENSP00000479253.1	PNT52738	2.14E-56
ENSP00000484289.1	PNT52738	2.14E-56
ENSP00000416250.2	PNT54906	3.63E-66
ENSP00000416250.2	PNT54905	8.14E-74
ENSP00000416706.1	PNT60423	2.75E-23
ENSP00000501773.1	PNT60423	9.83E-23
ENSP00000502286.1	PNT60423	1.01E-22
ENSP00000416706.1	PNT60422	6.13E-31
ENSP00000501773.1	PNT60422	7.27E-31
ENSP00000493648.2	PNT60422	1.35E-30
ENSP00000416706.1	PNT60421	7.02E-18
ENSP00000501773.1	PNT60421	4.00E-17
ENSP00000502286.1	PNT60421	4.08E-17
ENSP00000416706.1	PNT60424	1.23E-30
ENSP00000501773.1	PNT60424	1.46E-30
ENSP00000493648.2	PNT60424	2.70E-30
ENSP00000416706.1	PNT60419	2.88E-34
ENSP00000501773.1	PNT60419	3.20E-34
ENSP00000386929.3	PNT60419	6.24E-34
ENSP00000454659.1	PNT60151	6.73E-73
ENSP00000396399.2	PNT60151	6.73E-73
ENSP00000456239.1	PNT60151	6.73E-73
ENSP00000454659.1	PNT60152	5.68E-73
ENSP00000396399.2	PNT60152	5.68E-73
ENSP00000456239.1	PNT60152	5.68E-73
ENSP00000444012.1	PNT60150	6.02E-65
ENSP00000454659.1	PNT60150	9.61E-64
ENSP00000396399.2	PNT60150	9.61E-64
ENSP00000502939.1	PNT54875	3.86E-248
ENSP00000503179.1	PNT54875	3.86E-248
ENSP00000504608.1	PNT54875	3.86E-248
ENSP00000502939.1	PNT54874	3.86E-248
ENSP00000503179.1	PNT54874	3.86E-248
ENSP00000504608.1	PNT54874	3.86E-248
ENSP00000502939.1	PNT54876	1.72E-215
ENSP00000503179.1	PNT54876	1.72E-215
ENSP00000504608.1	PNT54876	1.72E-215
ENSP00000502939.1	PNT54877	2.22E-176
ENSP00000503179.1	PNT54877	2.22E-176
ENSP00000504608.1	PNT54877	2.22E-176
ENSP00000349356.4	PNT57967	1.47E-112
ENSP00000484551.1	PNT57967	1.47E-112
ENSP00000483543.1	PNT57967	1.47E-112
ENSP00000349356.4	PNT57970	2.06E-116
ENSP00000484551.1	PNT57970	2.06E-116
ENSP00000483543.1	PNT57970	2.06E-116
ENSP00000349356.4	PNT57968	2.68E-113
ENSP00000484551.1	PNT57968	2.68E-113
ENSP00000483543.1	PNT57968	2.68E-113
ENSP00000349356.4	PNT57971	1.70E-114
ENSP00000484551.1	PNT57971	1.70E-114
ENSP00000483543.1	PNT57971	1.70E-114
ENSP00000349356.4	PNT57969	3.30E-115
ENSP00000484551.1	PNT57969	3.30E-115
ENSP00000483543.1	PNT57969	3.30E-115
ENSP00000451818.1	PNT56592	3.03E-199
ENSP00000504518.1	PNT56592	3.03E-199
ENSP00000216774.6	PNT56592	3.03E-199
ENSP00000451647.2	PNT56593	1.23E-178
ENSP00000451818.1	PNT56593	2.50E-177
ENSP00000504518.1	PNT56593	2.50E-177
ENSP00000408734.2	PNT55641	8.58E-24
ENSP00000479889.3	PNT55641	2.93E-23
ENSP00000446490.1	PNT55641	2.93E-23
ENSP00000266771.5	PNT56481	8.59E-58
ENSP00000227880.2	PNT56481	3.05E-47
ENSP00000505011.1	PNT56481	4.76E-45
ENSP00000266771.5	PNT56480	8.59E-58
ENSP00000227880.2	PNT56480	3.05E-47
ENSP00000505011.1	PNT56480	4.76E-45
ENSP00000266771.5	PNT56479	8.59E-58
ENSP00000227880.2	PNT56479	3.05E-47
ENSP00000505011.1	PNT56479	4.76E-45
ENSP00000314850.3	PNT59221	5.03E-28
ENSP00000378514.4	PNT59221	1.23E-27
ENSP00000327255.3	PNT59221	2.79E-27
ENSP00000477341.1	PNT59223	3.00E-23
ENSP00000420746.1	PNT59223	8.84E-23
ENSP00000295839.9	PNT59223	1.40E-22
ENSP00000417659.1	PNT59222	7.01E-19
ENSP00000477341.1	PNT59222	7.73E-19
ENSP00000295908.7	PNT59222	1.81E-18
ENSP00000314850.3	PNT59224	5.03E-28
ENSP00000378514.4	PNT59224	1.23E-27
ENSP00000327255.3	PNT59224	2.79E-27
ENSP00000365004.3	PNT53757	4.86E-64
ENSP00000462086.1	PNT53757	8.00E-64
ENSP00000354485.4	PNT53757	8.65E-64
ENSP00000365004.3	PNT53751	2.95E-65
ENSP00000462086.1	PNT53751	4.56E-65
ENSP00000354485.4	PNT53751	4.93E-65
ENSP00000462086.1	PNT53755	5.49E-57
ENSP00000354485.4	PNT53755	5.86E-57
ENSP00000376649.3	PNT53755	6.61E-57
ENSP00000365004.3	PNT53758	4.86E-64
ENSP00000462086.1	PNT53758	8.00E-64
ENSP00000354485.4	PNT53758	8.65E-64
ENSP00000365004.3	PNT53756	4.86E-64
ENSP00000462086.1	PNT53756	8.00E-64
ENSP00000354485.4	PNT53756	8.65E-64
ENSP00000376649.3	PNT53759	6.63E-60
ENSP00000365004.3	PNT53759	2.02E-59
ENSP00000462086.1	PNT53759	1.23E-58
ENSP00000365004.3	PNT53754	9.19E-66
ENSP00000462086.1	PNT53754	1.40E-65
ENSP00000354485.4	PNT53754	1.51E-65
ENSP00000365004.3	PNT53752	4.86E-64
ENSP00000462086.1	PNT53752	8.00E-64
ENSP00000354485.4	PNT53752	8.65E-64
ENSP00000365004.3	PNT53753	3.28E-65
ENSP00000462086.1	PNT53753	5.08E-65
ENSP00000354485.4	PNT53753	5.49E-65
ENSP00000444285.1	PNT58830	2.53E-09
ENSP00000269439.6	PNT58830	2.27E-08
ENSP00000444285.1	PNT58826	2.53E-09
ENSP00000269439.6	PNT58826	2.27E-08
ENSP00000444285.1	PNT58829	2.53E-09
ENSP00000269439.6	PNT58829	2.27E-08
ENSP00000444285.1	PNT58825	2.53E-09
ENSP00000269439.6	PNT58825	2.27E-08
ENSP00000384400.3	PNT52450	9.22E-55
ENSP00000384400.3	PNT52451	1.33E-54
ENSP00000384400.3	PNT52454	8.07E-52
ENSP00000384400.3	PNT52452	9.48E-55
ENSP00000497078.1	PNT53352	3.95E-87
ENSP00000387286.3	PNT53352	3.95E-87
ENSP00000310226.6	PNT53352	3.12E-83
ENSP00000386672.1	PNT53351	1.81E-70
ENSP00000497078.1	PNT53351	4.19E-69
ENSP00000387286.3	PNT53351	4.19E-69
ENSP00000497078.1	PNT53353	2.71E-112
ENSP00000387286.3	PNT53353	2.71E-112
ENSP00000310226.6	PNT53353	2.15E-108
ENSP00000368305.4	PNT57858	1.99E-22
ENSP00000396720.1	PNT57858	2.76E-08
ENSP00000487616.1	PNT57858	5.58E-05
ENSP00000368305.4	PNT57855	4.52E-23
ENSP00000396720.1	PNT57855	4.08E-08
ENSP00000487616.1	PNT57855	6.87E-05
ENSP00000396720.1	PNT57854	1.14E-08
ENSP00000368305.4	PNT57854	2.80E-08
ENSP00000487616.1	PNT57854	3.72E-05
ENSP00000368305.4	PNT57857	1.99E-22
ENSP00000396720.1	PNT57857	2.76E-08
ENSP00000487616.1	PNT57857	5.58E-05
ENSP00000368305.4	PNT57856	5.39E-23
ENSP00000396720.1	PNT57856	4.29E-08
ENSP00000487616.1	PNT57856	7.08E-05
ENSP00000499823.1	PNT60465	1.24E-29
ENSP00000500509.1	PNT60465	1.24E-29
ENSP00000400647.2	PNT60465	1.24E-29
ENSP00000499823.1	PNT60466	2.27E-30
ENSP00000500509.1	PNT60466	2.27E-30
ENSP00000400647.2	PNT60466	2.27E-30
ENSP00000265758.3	PNT58102	4.90E-98
ENSP00000401191.1	PNT58102	8.01E-96
ENSP00000392039.2	PNT58102	4.93E-56
ENSP00000265758.3	PNT58104	4.90E-98
ENSP00000401191.1	PNT58104	8.01E-96
ENSP00000392039.2	PNT58104	4.93E-56
ENSP00000265758.3	PNT58103	2.62E-87
ENSP00000401191.1	PNT58103	3.19E-87
ENSP00000392039.2	PNT58103	1.35E-56
ENSP00000265758.3	PNT58101	9.14E-79
ENSP00000401191.1	PNT58101	1.56E-78
ENSP00000392039.2	PNT58101	3.03E-57
ENSP00000265758.3	PNT58106	4.32E-61
ENSP00000401191.1	PNT58106	6.40E-59
ENSP00000398732.1	PNT58106	3.07E-31
ENSP00000265758.3	PNT58105	4.90E-98
ENSP00000401191.1	PNT58105	8.01E-96
ENSP00000392039.2	PNT58105	4.93E-56
ENSP00000497569.1	PNT57241	3.32E-139
ENSP00000497450.1	PNT57241	6.83E-136
ENSP00000497472.1	PNT57241	6.60E-131
ENSP00000335084.5	PNT55889	2.76E-76
ENSP00000398839.2	PNT55889	1.58E-75
ENSP00000414918.2	PNT55889	1.58E-75
ENSP00000398839.2	PNT55888	1.32E-75
ENSP00000414918.2	PNT55888	1.32E-75
ENSP00000515219.1	PNT55888	1.32E-75
ENSP00000452521.1	PNT59716	2.48E-25
ENSP00000452521.1	PNT59717	1.51E-24
ENSP00000452521.1	PNT59718	1.36E-30
ENSP00000417748.1	PNT60364	2.12E-71
ENSP00000302805.3	PNT60364	2.58E-64
ENSP00000449475.1	PNT60364	5.47E-08
ENSP00000417748.1	PNT60366	3.34E-72
ENSP00000302805.3	PNT60366	2.21E-65
ENSP00000449475.1	PNT60366	4.54E-08
ENSP00000417748.1	PNT60365	1.81E-63
ENSP00000302805.3	PNT60365	2.01E-53
ENSP00000449475.1	PNT60365	4.10E-08
ENSP00000220592.5	PNT55849	1.58E-211
ENSP00000362300.4	PNT55849	1.36E-199
ENSP00000501372.1	PNT55849	3.84E-199
ENSP00000220592.5	PNT55850	6.15E-212
ENSP00000362287.3	PNT55850	1.32E-201
ENSP00000362300.4	PNT55850	1.88E-200
ENSP00000408734.2	PNT59516	2.67E-22
ENSP00000479889.3	PNT59516	1.10E-21
ENSP00000446490.1	PNT59516	1.10E-21
ENSP00000408734.2	PNT59517	2.67E-22
ENSP00000479889.3	PNT59517	1.10E-21
ENSP00000446490.1	PNT59517	1.10E-21
ENSP00000297273.4	PNT58408	3.65E-60
ENSP00000297273.4	PNT58409	2.84E-60
ENSP00000297273.4	PNT58410	2.84E-60
ENSP00000199280.3	PNT60145	3.94E-24
ENSP00000320247.5	PNT60145	4.76E-23
ENSP00000477688.1	PNT60145	4.76E-23
ENSP00000320247.5	PNT60146	2.08E-10
ENSP00000477688.1	PNT60146	2.08E-10
ENSP00000447148.1	PNT60146	2.28E-10
ENSP00000397748.3	PNT54521	9.54E-52
ENSP00000362118.1	PNT54521	9.64E-52
ENSP00000362115.3	PNT54521	3.27E-51
ENSP00000397748.3	PNT54517	9.54E-52
ENSP00000362118.1	PNT54517	9.64E-52
ENSP00000362115.3	PNT54517	3.27E-51
ENSP00000397748.3	PNT54518	1.49E-52
ENSP00000362118.1	PNT54518	1.51E-52
ENSP00000362115.3	PNT54518	5.04E-52
ENSP00000397748.3	PNT54519	7.55E-52
ENSP00000362118.1	PNT54519	7.63E-52
ENSP00000362115.3	PNT54519	2.59E-51
ENSP00000397748.3	PNT54520	9.54E-52
ENSP00000362118.1	PNT54520	9.64E-52
ENSP00000362115.3	PNT54520	3.27E-51
ENSP00000258123.4	PNT55874	4.58E-139
ENSP00000280377.5	PNT55874	3.95E-136
ENSP00000265560.4	PNT55874	2.15E-133
ENSP00000258123.4	PNT55873	1.81E-136
ENSP00000280377.5	PNT55873	9.91E-136
ENSP00000265560.4	PNT55873	1.59E-130
ENSP00000251170.6	PNT53096	2.13E-08
ENSP00000251170.6	PNT53094	1.26E-10
ENSP00000264932.6	PNT58315	1.98E-71
ENSP00000426514.1	PNT58315	2.64E-62
ENSP00000427703.1	PNT58315	5.68E-57
ENSP00000264932.6	PNT58313	1.98E-71
ENSP00000426514.1	PNT58313	2.64E-62
ENSP00000427703.1	PNT58313	5.68E-57
ENSP00000264932.6	PNT58314	1.98E-71
ENSP00000426514.1	PNT58314	2.64E-62
ENSP00000427703.1	PNT58314	5.68E-57
ENSP00000264932.6	PNT58316	1.67E-60
ENSP00000427703.1	PNT58316	2.70E-56
ENSP00000426514.1	PNT58316	2.73E-51
ENSP00000255175.1	PNT52558	3.87E-33
ENSP00000340243.4	PNT52558	3.87E-33
ENSP00000342962.3	PNT52558	7.46E-27
ENSP00000255175.1	PNT52556	8.95E-53
ENSP00000340243.4	PNT52556	8.95E-53
ENSP00000342962.3	PNT52556	2.63E-46
ENSP00000255175.1	PNT52557	8.95E-53
ENSP00000340243.4	PNT52557	8.95E-53
ENSP00000342962.3	PNT52557	2.63E-46
ENSP00000394902.2	PNT54956	1.20E-57
ENSP00000404023.2	PNT54956	2.56E-56
ENSP00000358089.2	PNT54956	4.20E-55
ENSP00000394902.2	PNT54955	9.99E-50
ENSP00000399567.1	PNT54955	1.57E-49
ENSP00000404023.2	PNT54955	1.51E-48
ENSP00000394902.2	PNT54957	6.41E-64
ENSP00000404023.2	PNT54957	1.49E-61
ENSP00000358089.2	PNT54957	2.32E-61
ENSP00000394902.2	PNT54954	6.41E-64
ENSP00000404023.2	PNT54954	1.49E-61
ENSP00000358089.2	PNT54954	2.32E-61
ENSP00000394902.2	PNT54958	6.41E-64
ENSP00000404023.2	PNT54958	1.49E-61
ENSP00000358089.2	PNT54958	2.32E-61
ENSP00000422917.2	PNT55199	1.80E-298
ENSP00000426682.2	PNT55199	2.21E-298
ENSP00000329419.4	PNT55199	2.36E-298
ENSP00000422917.2	PNT55198	1.80E-298
ENSP00000426682.2	PNT55198	2.21E-298
ENSP00000329419.4	PNT55198	2.36E-298
ENSP00000422917.2	PNT55195	1.56E-298
ENSP00000426682.2	PNT55195	1.92E-298
ENSP00000329419.4	PNT55195	2.05E-298
ENSP00000422917.2	PNT55193	1.80E-298
ENSP00000426682.2	PNT55193	2.21E-298
ENSP00000329419.4	PNT55193	2.36E-298
ENSP00000422917.2	PNT55196	1.10E-298
ENSP00000426682.2	PNT55196	1.35E-298
ENSP00000329419.4	PNT55196	1.45E-298
ENSP00000422917.2	PNT55194	1.80E-298
ENSP00000426682.2	PNT55194	2.21E-298
ENSP00000329419.4	PNT55194	2.36E-298
ENSP00000422917.2	PNT55192	1.80E-298
ENSP00000426682.2	PNT55192	2.21E-298
ENSP00000329419.4	PNT55192	2.36E-298
ENSP00000422917.2	PNT55197	2.22E-298
ENSP00000426682.2	PNT55197	2.73E-298
ENSP00000329419.4	PNT55197	2.92E-298
ENSP00000461239.1	PNT60326	2.37E-12
ENSP00000348911.3	PNT60326	2.37E-12
ENSP00000432606.1	PNT56213	8.94E-42
ENSP00000400476.2	PNT56213	1.59E-41
ENSP00000433572.1	PNT56213	1.59E-41
ENSP00000432606.1	PNT56217	8.41E-42
ENSP00000400476.2	PNT56217	1.49E-41
ENSP00000433572.1	PNT56217	1.49E-41
ENSP00000432606.1	PNT56212	8.94E-42
ENSP00000400476.2	PNT56212	1.59E-41
ENSP00000433572.1	PNT56212	1.59E-41
ENSP00000432606.1	PNT56215	8.94E-42
ENSP00000400476.2	PNT56215	1.59E-41
ENSP00000433572.1	PNT56215	1.59E-41
ENSP00000432606.1	PNT56214	8.94E-42
ENSP00000400476.2	PNT56214	1.59E-41
ENSP00000433572.1	PNT56214	1.59E-41
ENSP00000432606.1	PNT56216	8.41E-42
ENSP00000400476.2	PNT56216	1.49E-41
ENSP00000433572.1	PNT56216	1.49E-41
ENSP00000432606.1	PNT56211	8.94E-42
ENSP00000400476.2	PNT56211	1.59E-41
ENSP00000433572.1	PNT56211	1.59E-41
ENSP00000408734.2	PNT58303	1.85E-36
ENSP00000479889.3	PNT58303	1.88E-35
ENSP00000446490.1	PNT58303	1.88E-35
ENSP00000408734.2	PNT58304	1.11E-36
ENSP00000479889.3	PNT58304	1.08E-35
ENSP00000446490.1	PNT58304	1.08E-35
ENSP00000408734.2	PNT58302	3.45E-36
ENSP00000479889.3	PNT58302	3.45E-35
ENSP00000446490.1	PNT58302	3.45E-35
ENSP00000440991.1	PNT60396	5.06E-38
ENSP00000440599.1	PNT60396	6.76E-38
ENSP00000408382.3	PNT60396	2.73E-36
ENSP00000440991.1	PNT60398	5.42E-38
ENSP00000440599.1	PNT60398	7.24E-38
ENSP00000408382.3	PNT60398	2.93E-36
ENSP00000440991.1	PNT60397	2.06E-37
ENSP00000440599.1	PNT60397	2.76E-37
ENSP00000408382.3	PNT60397	1.12E-35
ENSP00000440991.1	PNT60395	2.14E-36
ENSP00000440599.1	PNT60395	2.86E-36
ENSP00000408382.3	PNT60395	1.16E-34
ENSP00000423495.1	PNT55969	4.05E-26
ENSP00000427110.1	PNT55969	4.31E-26
ENSP00000348093.5	PNT55969	4.48E-26
ENSP00000423495.1	PNT55970	1.27E-25
ENSP00000427110.1	PNT55970	1.34E-25
ENSP00000348093.5	PNT55970	1.40E-25
ENSP00000243498.5	PNT56572	2.43E-72
ENSP00000368984.3	PNT56572	3.78E-72
ENSP00000423476.1	PNT56572	1.18E-70
ENSP00000243498.5	PNT56570	2.40E-72
ENSP00000368984.3	PNT56570	3.75E-72
ENSP00000423476.1	PNT56570	1.07E-70
ENSP00000425782.1	PNT56571	4.37E-59
ENSP00000243498.5	PNT56571	6.41E-59
ENSP00000368984.3	PNT56571	9.51E-59
ENSP00000481728.1	PNT55135	1.22E-56
ENSP00000479253.1	PNT55135	1.22E-56
ENSP00000484289.1	PNT55135	1.22E-56
ENSP00000481728.1	PNT55134	2.25E-56
ENSP00000479253.1	PNT55134	2.25E-56
ENSP00000484289.1	PNT55134	2.25E-56
ENSP00000481728.1	PNT55133	3.11E-56
ENSP00000479253.1	PNT55133	3.11E-56
ENSP00000484289.1	PNT55133	3.11E-56
ENSP00000350409.2	PNT57443	2.62E-44
ENSP00000387146.1	PNT57443	4.09E-44
ENSP00000386466.1	PNT57443	4.09E-44
ENSP00000350409.2	PNT57442	1.32E-48
ENSP00000387146.1	PNT57442	2.11E-48
ENSP00000386466.1	PNT57442	2.11E-48
ENSP00000296509.5	PNT59887	2.59E-08
ENSP00000296509.5	PNT59886	2.59E-08
ENSP00000296509.5	PNT59888	2.59E-08
ENSP00000347836.3	PNT53730	4.42E-61
ENSP00000417681.1	PNT53730	5.47E-52
ENSP00000419689.1	PNT53730	1.00E-41
ENSP00000347836.3	PNT53731	1.57E-57
ENSP00000417681.1	PNT53731	3.16E-52
ENSP00000419689.1	PNT53731	3.64E-38
ENSP00000326227.8	PNT54235	1.99E-93
ENSP00000488423.1	PNT54235	6.19E-79
ENSP00000420449.3	PNT54235	6.19E-79
ENSP00000326227.8	PNT54234	5.44E-87
ENSP00000488423.1	PNT54234	4.01E-67
ENSP00000420449.3	PNT54234	4.01E-67
ENSP00000326227.8	PNT54236	7.79E-88
ENSP00000488423.1	PNT54236	7.19E-76
ENSP00000420449.3	PNT54236	7.19E-76
ENSP00000326227.8	PNT54237	1.21E-93
ENSP00000488423.1	PNT54237	4.00E-79
ENSP00000420449.3	PNT54237	4.00E-79
ENSP00000369494.2	PNT52149	1.86E-41
ENSP00000400581.2	PNT52149	1.86E-41
ENSP00000314879.4	PNT52149	1.86E-41
ENSP00000369494.2	PNT52148	9.15E-47
ENSP00000400581.2	PNT52148	9.15E-47
ENSP00000314879.4	PNT52148	9.15E-47
ENSP00000253055.2	PNT53198	1.89E-23
ENSP00000340257.3	PNT53198	6.92E-23
ENSP00000439414.1	PNT53198	6.92E-23
ENSP00000402653.3	PNT57549	3.26E-31
ENSP00000448331.1	PNT57549	6.54E-18
ENSP00000448722.1	PNT57549	8.60E-18
ENSP00000402653.3	PNT57547	1.10E-38
ENSP00000449257.1	PNT57547	8.16E-24
ENSP00000448331.1	PNT57547	1.10E-17
ENSP00000402653.3	PNT57548	8.36E-65
ENSP00000449257.1	PNT57548	7.79E-41
ENSP00000448331.1	PNT57548	3.13E-17
ENSP00000402653.3	PNT57546	7.82E-39
ENSP00000449257.1	PNT57546	5.83E-24
ENSP00000448331.1	PNT57546	1.10E-17
ENSP00000498054.1	PNT53898	2.07E-42
ENSP00000368981.4	PNT53898	3.96E-42
ENSP00000496368.1	PNT53898	3.96E-42
ENSP00000498054.1	PNT53895	3.19E-51
ENSP00000368981.4	PNT53895	6.77E-51
ENSP00000496368.1	PNT53895	6.77E-51
ENSP00000498054.1	PNT53894	1.55E-54
ENSP00000368981.4	PNT53894	3.38E-54
ENSP00000496368.1	PNT53894	3.38E-54
ENSP00000498054.1	PNT53897	2.07E-42
ENSP00000368981.4	PNT53897	3.96E-42
ENSP00000496368.1	PNT53897	3.96E-42
ENSP00000498054.1	PNT53896	2.75E-10
ENSP00000368981.4	PNT53896	2.97E-10
ENSP00000496368.1	PNT53896	2.97E-10
ENSP00000309965.5	PNT55253	3.18E-85
ENSP00000443426.1	PNT55253	7.31E-85
ENSP00000440402.1	PNT55253	1.91E-84
ENSP00000443426.1	PNT55252	8.28E-147
ENSP00000228264.6	PNT55252	4.77E-140
ENSP00000440402.1	PNT55252	1.25E-131
ENSP00000434719.1	PNT59423	1.13E-43
ENSP00000320340.8	PNT59423	2.89E-43
ENSP00000395684.2	PNT59423	3.03E-43
ENSP00000434719.1	PNT59424	5.86E-44
ENSP00000320340.8	PNT59424	1.49E-43
ENSP00000395684.2	PNT59424	1.55E-43
ENSP00000434719.1	PNT59425	1.34E-31
ENSP00000320340.8	PNT59425	1.67E-31
ENSP00000395684.2	PNT59425	1.69E-31
ENSP00000232607.2	PNT52343	1.21E-144
ENSP00000420754.1	PNT52343	7.06E-97
ENSP00000420348.1	PNT52343	1.10E-24
ENSP00000232607.2	PNT52342	1.34E-143
ENSP00000420754.1	PNT52342	5.03E-97
ENSP00000420348.1	PNT52342	1.01E-24
ENSP00000232607.2	PNT52345	1.66E-161
ENSP00000420754.1	PNT52345	1.46E-96
ENSP00000420348.1	PNT52345	1.27E-24
ENSP00000232607.2	PNT52344	4.90E-111
ENSP00000420754.1	PNT52344	5.32E-98
ENSP00000420348.1	PNT52344	5.20E-25
ENSP00000252512.9	PNT52520	2.57E-299
ENSP00000410249.3	PNT52520	5.31E-299
ENSP00000427975.1	PNT52520	2.46E-271
ENSP00000252512.9	PNT52521	2.57E-299
ENSP00000410249.3	PNT52521	5.31E-299
ENSP00000427975.1	PNT52521	2.46E-271
ENSP00000417764.1	PNT59142	8.30E-70
ENSP00000326609.6	PNT59142	4.08E-51
ENSP00000432675.2	PNT59142	2.61E-12
ENSP00000358997.3	PNT54873	3.77E-34
ENSP00000377291.2	PNT54873	1.03E-32
ENSP00000358991.2	PNT54873	1.04E-32
ENSP00000515093.1	PNT60113	4.48E-26
ENSP00000515095.1	PNT60113	4.73E-26
ENSP00000380199.4	PNT60113	4.78E-26
ENSP00000515093.1	PNT60112	4.65E-26
ENSP00000515095.1	PNT60112	4.91E-26
ENSP00000380199.4	PNT60112	4.96E-26
ENSP00000515093.1	PNT60115	4.55E-26
ENSP00000515095.1	PNT60115	4.80E-26
ENSP00000380199.4	PNT60115	4.86E-26
ENSP00000515093.1	PNT60116	1.08E-26
ENSP00000515095.1	PNT60116	1.13E-26
ENSP00000380199.4	PNT60116	1.14E-26
ENSP00000515093.1	PNT60117	1.24E-26
ENSP00000515095.1	PNT60117	1.29E-26
ENSP00000380199.4	PNT60117	1.30E-26
ENSP00000515093.1	PNT60114	4.55E-26
ENSP00000515095.1	PNT60114	4.80E-26
ENSP00000380199.4	PNT60114	4.86E-26
ENSP00000460482.2	PNT59493	2.03E-110
ENSP00000388469.1	PNT59493	2.58E-110
ENSP00000411821.2	PNT59493	2.58E-110
ENSP00000388469.1	PNT59488	1.56E-130
ENSP00000411821.2	PNT59488	1.56E-130
ENSP00000225740.6	PNT59488	1.56E-130
ENSP00000460482.2	PNT59495	7.82E-119
ENSP00000388469.1	PNT59495	1.04E-118
ENSP00000411821.2	PNT59495	1.04E-118
ENSP00000460482.2	PNT59496	7.82E-119
ENSP00000388469.1	PNT59496	1.04E-118
ENSP00000411821.2	PNT59496	1.04E-118
ENSP00000460482.2	PNT59492	1.43E-96
ENSP00000388469.1	PNT59492	1.66E-96
ENSP00000411821.2	PNT59492	1.66E-96
ENSP00000460482.2	PNT59491	8.95E-98
ENSP00000388469.1	PNT59491	1.04E-97
ENSP00000411821.2	PNT59491	1.04E-97
ENSP00000389766.2	PNT59497	2.51E-69
ENSP00000434685.1	PNT59497	4.86E-69
ENSP00000388469.1	PNT59497	2.16E-68
ENSP00000460482.2	PNT59494	7.82E-119
ENSP00000388469.1	PNT59494	1.04E-118
ENSP00000411821.2	PNT59494	1.04E-118
ENSP00000389766.2	PNT59498	2.43E-82
ENSP00000434685.1	PNT59498	4.93E-82
ENSP00000460482.2	PNT59498	2.45E-81
ENSP00000460482.2	PNT59489	9.84E-119
ENSP00000388469.1	PNT59489	1.03E-117
ENSP00000411821.2	PNT59489	1.03E-117
ENSP00000460482.2	PNT59490	3.82E-80
ENSP00000388469.1	PNT59490	3.87E-80
ENSP00000411821.2	PNT59490	3.87E-80
ENSP00000515026.1	PNT59274	2.82E-41
ENSP00000515025.1	PNT59274	2.82E-41
ENSP00000393596.2	PNT59274	2.82E-41
ENSP00000515026.1	PNT59271	3.66E-41
ENSP00000515025.1	PNT59271	3.66E-41
ENSP00000393596.2	PNT59271	3.66E-41
ENSP00000515026.1	PNT59272	6.48E-42
ENSP00000515025.1	PNT59272	6.48E-42
ENSP00000393596.2	PNT59272	6.49E-42
ENSP00000515026.1	PNT59273	2.25E-41
ENSP00000515025.1	PNT59273	2.25E-41
ENSP00000393596.2	PNT59273	2.25E-41
ENSP00000360709.5	PNT60320	3.30E-292
ENSP00000325875.3	PNT60320	3.30E-292
ENSP00000360609.1	PNT60320	3.30E-292
ENSP00000360709.5	PNT60322	0
ENSP00000325875.3	PNT60322	0
ENSP00000360609.1	PNT60322	0
ENSP00000360709.5	PNT60319	0
ENSP00000325875.3	PNT60319	0
ENSP00000360609.1	PNT60319	0
ENSP00000360709.5	PNT60321	1.11E-267
ENSP00000325875.3	PNT60321	1.11E-267
ENSP00000360609.1	PNT60321	1.11E-267
ENSP00000452521.1	PNT59765	1.00E-52
ENSP00000450939.1	PNT59765	6.50E-35
ENSP00000298406.6	PNT59765	4.96E-34
ENSP00000373883.5	PNT59428	2.39E-264
ENSP00000229268.8	PNT59428	4.38E-260
ENSP00000506181.1	PNT59428	9.88E-233
ENSP00000373883.5	PNT59429	1.45E-262
ENSP00000229268.8	PNT59429	2.65E-258
ENSP00000506181.1	PNT59429	1.48E-231
ENSP00000348838.4	PNT56608	8.82E-65
ENSP00000361649.4	PNT56608	4.50E-61
ENSP00000333975.5	PNT56608	1.22E-43
ENSP00000360286.2	PNT52721	2.22E-94
ENSP00000379182.2	PNT52721	2.22E-94
ENSP00000379181.2	PNT52721	2.22E-94
ENSP00000360286.2	PNT52722	1.04E-92
ENSP00000379182.2	PNT52722	1.04E-92
ENSP00000379181.2	PNT52722	1.04E-92
ENSP00000360286.2	PNT52723	4.70E-94
ENSP00000379182.2	PNT52723	4.70E-94
ENSP00000379181.2	PNT52723	4.70E-94
ENSP00000298282.8	PNT55907	3.20E-14
ENSP00000304502.6	PNT55907	1.02E-05
ENSP00000494686.1	PNT55907	3.10E-05
ENSP00000298282.8	PNT55906	3.20E-14
ENSP00000304502.6	PNT55906	1.02E-05
ENSP00000494686.1	PNT55906	3.10E-05
ENSP00000298282.8	PNT55905	3.13E-14
ENSP00000304502.6	PNT55905	1.01E-05
ENSP00000494686.1	PNT55905	3.05E-05
ENSP00000270776.8	PNT53630	1.18E-150
ENSP00000467362.1	PNT53630	6.51E-75
ENSP00000466358.1	PNT53630	2.57E-64
ENSP00000503519.1	PNT52781	3.02E-13
ENSP00000504773.1	PNT52781	3.02E-13
ENSP00000471310.2	PNT52781	4.08E-13
ENSP00000503519.1	PNT52779	3.02E-13
ENSP00000504773.1	PNT52779	3.02E-13
ENSP00000471310.2	PNT52779	4.08E-13
ENSP00000503519.1	PNT52778	3.04E-13
ENSP00000504773.1	PNT52778	3.04E-13
ENSP00000471310.2	PNT52778	4.10E-13
ENSP00000503519.1	PNT52780	1.80E-13
ENSP00000504773.1	PNT52780	1.80E-13
ENSP00000471310.2	PNT52780	2.36E-13
ENSP00000364312.3	PNT53438	1.10E-78
ENSP00000364301.2	PNT53438	1.12E-78
ENSP00000346667.2	PNT53438	1.12E-78
ENSP00000364312.3	PNT53437	2.84E-88
ENSP00000364301.2	PNT53437	2.92E-88
ENSP00000346667.2	PNT53437	2.92E-88
ENSP00000364312.3	PNT53439	5.89E-88
ENSP00000364301.2	PNT53439	6.06E-88
ENSP00000346667.2	PNT53439	6.06E-88
ENSP00000364312.3	PNT53436	2.89E-68
ENSP00000364301.2	PNT53436	2.92E-68
ENSP00000346667.2	PNT53436	2.92E-68
ENSP00000433432.2	PNT55537	1.87E-118
ENSP00000376771.1	PNT55537	5.11E-118
ENSP00000506007.1	PNT55537	2.43E-117
ENSP00000506007.1	PNT55536	2.34E-103
ENSP00000433432.2	PNT55536	2.05E-102
ENSP00000506707.1	PNT55536	5.33E-102
ENSP00000291572.8	PNT56697	3.60E-68
ENSP00000381138.1	PNT56697	3.60E-68
ENSP00000332989.2	PNT56697	3.60E-68
ENSP00000291572.8	PNT56696	3.60E-68
ENSP00000381138.1	PNT56696	3.60E-68
ENSP00000332989.2	PNT56696	3.60E-68
ENSP00000291572.8	PNT56698	3.60E-68
ENSP00000381138.1	PNT56698	3.60E-68
ENSP00000332989.2	PNT56698	3.60E-68
ENSP00000501810.1	PNT54917	3.79E-133
ENSP00000502181.1	PNT54917	3.59E-132
ENSP00000502561.1	PNT54917	2.50E-131
ENSP00000501810.1	PNT54918	1.77E-132
ENSP00000502181.1	PNT54918	1.70E-131
ENSP00000502561.1	PNT54918	1.20E-130
ENSP00000501810.1	PNT54920	7.34E-131
ENSP00000502181.1	PNT54920	6.97E-130
ENSP00000502561.1	PNT54920	4.84E-129
ENSP00000501810.1	PNT54922	2.96E-85
ENSP00000502181.1	PNT54922	1.65E-84
ENSP00000501609.1	PNT54922	4.31E-84
ENSP00000501810.1	PNT54919	3.41E-131
ENSP00000502181.1	PNT54919	3.24E-130
ENSP00000502561.1	PNT54919	2.25E-129
ENSP00000501810.1	PNT54921	7.34E-131
ENSP00000502181.1	PNT54921	6.97E-130
ENSP00000502561.1	PNT54921	4.84E-129
ENSP00000432956.3	PNT54870	2.38E-58
ENSP00000329664.8	PNT54870	2.38E-58
ENSP00000423330.1	PNT54870	2.71E-58
ENSP00000432956.3	PNT54865	8.41E-67
ENSP00000329664.8	PNT54865	8.41E-67
ENSP00000423330.1	PNT54865	9.92E-67
ENSP00000432956.3	PNT54866	1.58E-68
ENSP00000329664.8	PNT54866	1.58E-68
ENSP00000423330.1	PNT54866	1.89E-68
ENSP00000432956.3	PNT54869	8.38E-67
ENSP00000329664.8	PNT54869	8.38E-67
ENSP00000423330.1	PNT54869	1.00E-66
ENSP00000432956.3	PNT54864	4.53E-67
ENSP00000329664.8	PNT54864	4.53E-67
ENSP00000423330.1	PNT54864	5.42E-67
ENSP00000432956.3	PNT54868	4.53E-67
ENSP00000329664.8	PNT54868	4.53E-67
ENSP00000423330.1	PNT54868	5.42E-67
ENSP00000432956.3	PNT54867	1.93E-67
ENSP00000329664.8	PNT54867	1.93E-67
ENSP00000423330.1	PNT54867	2.31E-67
ENSP00000494697.1	PNT60130	1.75E-72
ENSP00000346022.7	PNT60130	1.75E-72
ENSP00000400467.2	PNT60130	1.75E-72
ENSP00000494697.1	PNT60129	1.75E-72
ENSP00000346022.7	PNT60129	1.75E-72
ENSP00000400467.2	PNT60129	1.75E-72
ENSP00000354957.5	PNT56758	5.16E-74
ENSP00000370672.5	PNT56758	7.20E-13
ENSP00000404092.2	PNT56758	1.57E-12
ENSP00000354957.5	PNT56757	9.50E-126
ENSP00000370672.5	PNT56757	9.70E-13
ENSP00000404092.2	PNT56757	2.16E-12
ENSP00000354957.5	PNT56755	3.38E-143
ENSP00000370672.5	PNT56755	1.08E-12
ENSP00000404092.2	PNT56755	2.42E-12
ENSP00000354957.5	PNT56756	7.86E-123
ENSP00000370672.5	PNT56756	9.77E-13
ENSP00000404092.2	PNT56756	2.17E-12
ENSP00000450661.1	PNT59455	7.63E-79
ENSP00000385540.3	PNT59455	7.63E-79
ENSP00000334148.6	PNT59455	7.63E-79
ENSP00000343746.5	PNT59456	6.21E-04
ENSP00000364218.4	PNT59456	6.21E-04
ENSP00000450661.1	PNT59454	2.45E-78
ENSP00000385540.3	PNT59454	2.45E-78
ENSP00000334148.6	PNT59454	2.45E-78
ENSP00000285737.4	PNT54586	8.43E-224
ENSP00000445426.1	PNT54586	3.02E-206
ENSP00000441523.1	PNT54586	1.04E-141
ENSP00000285737.4	PNT54587	8.43E-224
ENSP00000445426.1	PNT54587	3.02E-206
ENSP00000441523.1	PNT54587	1.04E-141
ENSP00000285737.4	PNT54588	2.62E-223
ENSP00000445426.1	PNT54588	3.32E-206
ENSP00000441523.1	PNT54588	1.12E-141
ENSP00000274849.1	PNT58148	2.52E-28
ENSP00000274849.1	PNT58146	2.52E-28
ENSP00000274849.1	PNT58144	1.43E-28
ENSP00000274849.1	PNT58145	2.39E-28
ENSP00000362396.2	PNT54004	3.72E-69
ENSP00000362399.3	PNT54004	4.50E-69
ENSP00000487211.2	PNT54004	5.33E-69
ENSP00000362396.2	PNT54006	6.60E-70
ENSP00000362399.3	PNT54006	8.00E-70
ENSP00000221283.4	PNT54006	6.48E-69
ENSP00000362396.2	PNT54003	6.60E-70
ENSP00000362399.3	PNT54003	8.00E-70
ENSP00000221283.4	PNT54003	6.48E-69
ENSP00000362396.2	PNT54005	6.60E-70
ENSP00000362399.3	PNT54005	8.00E-70
ENSP00000221283.4	PNT54005	6.48E-69
ENSP00000379933.4	PNT56331	7.34E-96
ENSP00000229270.4	PNT56331	2.51E-95
ENSP00000484435.1	PNT56331	2.51E-95
ENSP00000475620.1	PNT56333	2.49E-72
ENSP00000443599.1	PNT56333	2.49E-72
ENSP00000379933.4	PNT56333	2.49E-71
ENSP00000379933.4	PNT56332	1.21E-85
ENSP00000229270.4	PNT56332	4.03E-85
ENSP00000484435.1	PNT56332	4.03E-85
ENSP00000234626.6	PNT54655	1.87E-27
ENSP00000393139.1	PNT54655	1.87E-27
ENSP00000498804.1	PNT54655	2.90E-05
ENSP00000234626.6	PNT54654	2.14E-27
ENSP00000393139.1	PNT54654	2.14E-27
ENSP00000498804.1	PNT54654	2.19E-05
ENSP00000234626.6	PNT54656	3.37E-27
ENSP00000393139.1	PNT54656	3.37E-27
ENSP00000498804.1	PNT54656	2.93E-05
ENSP00000488608.1	PNT52869	3.00E-04
ENSP00000488803.1	PNT52869	5.60E-04
ENSP00000488684.1	PNT52869	6.17E-04
ENSP00000488608.1	PNT52867	3.34E-04
ENSP00000488803.1	PNT52867	6.39E-04
ENSP00000488684.1	PNT52867	7.06E-04
ENSP00000488608.1	PNT52871	3.96E-04
ENSP00000488803.1	PNT52871	7.84E-04
ENSP00000488684.1	PNT52871	8.71E-04
ENSP00000488608.1	PNT52868	3.13E-04
ENSP00000488803.1	PNT52868	5.89E-04
ENSP00000488684.1	PNT52868	6.50E-04
ENSP00000488608.1	PNT52870	2.93E-04
ENSP00000488803.1	PNT52870	5.44E-04
ENSP00000488684.1	PNT52870	5.98E-04
ENSP00000224073.1	PNT59094	4.93E-37
ENSP00000360711.4	PNT59094	1.15E-33
ENSP00000360712.1	PNT59094	3.48E-33
ENSP00000224073.1	PNT59091	1.01E-28
ENSP00000360711.4	PNT59091	2.35E-25
ENSP00000360712.1	PNT59091	7.02E-25
ENSP00000224073.1	PNT59092	4.93E-37
ENSP00000360711.4	PNT59092	1.15E-33
ENSP00000360712.1	PNT59092	3.48E-33
ENSP00000253794.1	PNT54340	2.02E-36
ENSP00000467225.1	PNT54340	9.50E-11
ENSP00000465798.1	PNT54340	4.78E-10
ENSP00000253794.1	PNT54339	2.29E-30
ENSP00000467225.1	PNT54339	4.91E-10
ENSP00000465798.1	PNT54339	1.32E-08
ENSP00000253794.1	PNT54337	2.02E-36
ENSP00000467225.1	PNT54337	9.50E-11
ENSP00000465798.1	PNT54337	4.78E-10
ENSP00000253794.1	PNT54338	2.02E-36
ENSP00000467225.1	PNT54338	9.50E-11
ENSP00000465798.1	PNT54338	4.78E-10
ENSP00000457868.2	PNT55219	3.70E-183
ENSP00000359035.3	PNT55219	9.64E-181
ENSP00000353332.5	PNT55219	6.50E-180
ENSP00000457868.2	PNT55221	3.54E-183
ENSP00000359035.3	PNT55221	9.84E-181
ENSP00000353332.5	PNT55221	6.82E-180
ENSP00000457868.2	PNT55220	1.68E-183
ENSP00000359035.3	PNT55220	4.67E-181
ENSP00000353332.5	PNT55220	3.24E-180
ENSP00000334625.5	PNT52718	2.48E-40
ENSP00000389900.2	PNT52718	6.81E-40
ENSP00000260247.5	PNT52718	1.49E-38
ENSP00000334625.5	PNT52716	6.83E-28
ENSP00000389900.2	PNT52716	1.46E-27
ENSP00000260247.5	PNT52716	9.84E-26
ENSP00000334625.5	PNT52714	2.48E-40
ENSP00000389900.2	PNT52714	6.81E-40
ENSP00000260247.5	PNT52714	1.49E-38
ENSP00000334625.5	PNT52715	2.48E-40
ENSP00000389900.2	PNT52715	6.81E-40
ENSP00000260247.5	PNT52715	1.49E-38
ENSP00000334625.5	PNT52717	2.48E-40
ENSP00000389900.2	PNT52717	6.81E-40
ENSP00000260247.5	PNT52717	1.49E-38
ENSP00000334625.5	PNT52719	2.48E-40
ENSP00000389900.2	PNT52719	6.81E-40
ENSP00000260247.5	PNT52719	1.49E-38
ENSP00000408734.2	PNT59930	1.00E-35
ENSP00000479889.3	PNT59930	8.25E-35
ENSP00000446490.1	PNT59930	8.25E-35
ENSP00000408734.2	PNT59928	2.64E-38
ENSP00000479889.3	PNT59928	3.02E-37
ENSP00000446490.1	PNT59928	3.02E-37
ENSP00000408734.2	PNT59925	2.64E-38
ENSP00000479889.3	PNT59925	3.02E-37
ENSP00000446490.1	PNT59925	3.02E-37
ENSP00000408734.2	PNT59929	1.95E-38
ENSP00000479889.3	PNT59929	2.24E-37
ENSP00000446490.1	PNT59929	2.24E-37
ENSP00000408734.2	PNT59926	5.58E-27
ENSP00000479889.3	PNT59926	3.09E-26
ENSP00000446490.1	PNT59926	3.09E-26
ENSP00000408734.2	PNT59927	1.32E-38
ENSP00000479889.3	PNT59927	1.48E-37
ENSP00000446490.1	PNT59927	1.48E-37
ENSP00000358059.3	PNT58177	1.56E-32
ENSP00000339399.5	PNT58177	1.56E-24
ENSP00000399805.1	PNT58177	1.56E-24
ENSP00000358059.3	PNT58176	5.09E-33
ENSP00000339399.5	PNT58176	1.09E-26
ENSP00000399805.1	PNT58176	1.09E-26
ENSP00000316176.2	PNT59134	1.52E-44
ENSP00000488314.1	PNT59134	5.76E-35
ENSP00000448352.1	PNT59134	1.65E-34
ENSP00000316176.2	PNT59133	4.16E-71
ENSP00000488314.1	PNT59133	1.98E-60
ENSP00000450260.1	PNT59133	2.99E-51
ENSP00000316176.2	PNT59135	2.22E-67
ENSP00000488314.1	PNT59135	2.21E-58
ENSP00000450260.1	PNT59135	3.51E-51
ENSP00000450260.1	PNT59136	8.19E-52
ENSP00000316176.2	PNT59136	5.79E-51
ENSP00000488314.1	PNT59136	6.27E-46
ENSP00000408734.2	PNT59541	1.39E-37
ENSP00000479889.3	PNT59541	1.36E-36
ENSP00000446490.1	PNT59541	1.36E-36
ENSP00000408734.2	PNT59539	1.39E-37
ENSP00000479889.3	PNT59539	1.36E-36
ENSP00000446490.1	PNT59539	1.36E-36
ENSP00000408734.2	PNT59542	1.39E-37
ENSP00000479889.3	PNT59542	1.36E-36
ENSP00000446490.1	PNT59542	1.36E-36
ENSP00000408734.2	PNT59540	6.76E-39
ENSP00000479889.3	PNT59540	7.04E-38
ENSP00000446490.1	PNT59540	7.04E-38
ENSP00000408734.2	PNT59538	1.39E-37
ENSP00000479889.3	PNT59538	1.36E-36
ENSP00000446490.1	PNT59538	1.36E-36
ENSP00000425035.2	PNT58049	1.66E-96
ENSP00000300408.3	PNT58049	1.66E-96
ENSP00000393320.3	PNT58049	1.66E-96
ENSP00000425035.2	PNT58048	1.66E-96
ENSP00000300408.3	PNT58048	1.66E-96
ENSP00000393320.3	PNT58048	1.66E-96
ENSP00000425035.2	PNT58050	1.66E-96
ENSP00000300408.3	PNT58050	1.66E-96
ENSP00000393320.3	PNT58050	1.66E-96
ENSP00000425035.2	PNT58051	1.66E-96
ENSP00000300408.3	PNT58051	1.66E-96
ENSP00000393320.3	PNT58051	1.66E-96
ENSP00000390087.1	PNT53573	2.55E-40
ENSP00000387287.3	PNT53573	2.66E-40
ENSP00000497083.1	PNT53573	2.88E-40
ENSP00000390087.1	PNT53572	4.85E-42
ENSP00000387287.3	PNT53572	5.06E-42
ENSP00000497083.1	PNT53572	5.50E-42
ENSP00000390087.1	PNT53574	2.55E-40
ENSP00000387287.3	PNT53574	2.66E-40
ENSP00000497083.1	PNT53574	2.88E-40
ENSP00000368066.3	PNT59168	1.32E-132
ENSP00000316339.3	PNT59168	2.18E-98
ENSP00000483507.1	PNT59168	2.18E-98
ENSP00000368066.3	PNT59170	8.62E-113
ENSP00000316339.3	PNT59170	3.11E-82
ENSP00000483507.1	PNT59170	3.11E-82
ENSP00000368066.3	PNT59172	1.32E-132
ENSP00000316339.3	PNT59172	2.18E-98
ENSP00000483507.1	PNT59172	2.18E-98
ENSP00000368066.3	PNT59169	1.32E-132
ENSP00000316339.3	PNT59169	2.18E-98
ENSP00000483507.1	PNT59169	2.18E-98
ENSP00000368066.3	PNT59171	3.14E-113
ENSP00000316339.3	PNT59171	1.17E-79
ENSP00000483507.1	PNT59171	1.17E-79
ENSP00000319531.3	PNT54498	1.09E-29
ENSP00000457645.2	PNT54498	8.87E-23
ENSP00000491651.1	PNT54498	2.66E-20
ENSP00000319531.3	PNT54496	1.07E-36
ENSP00000491651.1	PNT54496	2.79E-27
ENSP00000491127.1	PNT54496	4.80E-27
ENSP00000491651.1	PNT54497	2.00E-23
ENSP00000455019.2	PNT54497	4.39E-23
ENSP00000492599.1	PNT54497	1.42E-22
ENSP00000266771.5	PNT56933	9.33E-22
ENSP00000340402.3	PNT56933	6.84E-09
ENSP00000442810.2	PNT52669	2.18E-104
ENSP00000262052.5	PNT52669	2.44E-104
ENSP00000444542.2	PNT52669	2.44E-104
ENSP00000442810.2	PNT52668	1.05E-103
ENSP00000262052.5	PNT52668	1.18E-103
ENSP00000444542.2	PNT52668	1.18E-103
ENSP00000343490.5	PNT56069	1.77E-100
ENSP00000512002.1	PNT56069	1.77E-100
ENSP00000391231.1	PNT56069	5.98E-93
ENSP00000512001.1	PNT56072	3.39E-89
ENSP00000343490.5	PNT56072	3.00E-88
ENSP00000512002.1	PNT56072	3.00E-88
ENSP00000343490.5	PNT56068	1.13E-103
ENSP00000512002.1	PNT56068	1.13E-103
ENSP00000391231.1	PNT56068	1.34E-96
ENSP00000343490.5	PNT56070	1.03E-89
ENSP00000512002.1	PNT56070	1.03E-89
ENSP00000391231.1	PNT56070	3.59E-88
ENSP00000343490.5	PNT56071	4.00E-94
ENSP00000512002.1	PNT56071	4.00E-94
ENSP00000427458.1	PNT56071	2.98E-84
ENSP00000343490.5	PNT56067	1.14E-94
ENSP00000512002.1	PNT56067	1.14E-94
ENSP00000264162.2	PNT56067	6.47E-85
ENSP00000516159.1	PNT56409	7.91E-37
ENSP00000326261.8	PNT56409	7.93E-37
ENSP00000363510.3	PNT56409	8.09E-37
ENSP00000364883.5	PNT54680	2.97E-39
ENSP00000360577.4	PNT54680	3.17E-34
ENSP00000307334.5	PNT54680	7.44E-24
ENSP00000364883.5	PNT54681	4.33E-39
ENSP00000360577.4	PNT54681	4.68E-34
ENSP00000307334.5	PNT54681	1.12E-23
ENSP00000364883.5	PNT54684	8.63E-88
ENSP00000360577.4	PNT54684	4.09E-77
ENSP00000307334.5	PNT54684	4.68E-72
ENSP00000364883.5	PNT54686	5.17E-89
ENSP00000360577.4	PNT54686	2.46E-78
ENSP00000307334.5	PNT54686	2.83E-73
ENSP00000364883.5	PNT54682	1.39E-60
ENSP00000360577.4	PNT54682	8.36E-57
ENSP00000307334.5	PNT54682	5.85E-45
ENSP00000364883.5	PNT54685	3.32E-78
ENSP00000307334.5	PNT54685	1.28E-73
ENSP00000360577.4	PNT54685	6.86E-69
ENSP00000364883.5	PNT54683	1.23E-60
ENSP00000360577.4	PNT54683	2.09E-56
ENSP00000307334.5	PNT54683	5.35E-45
ENSP00000306528.11	PNT54711	1.91E-22
ENSP00000263831.7	PNT54711	6.13E-15
ENSP00000306528.11	PNT54708	2.01E-35
ENSP00000263831.7	PNT54708	1.37E-21
ENSP00000306528.11	PNT54707	5.12E-34
ENSP00000263831.7	PNT54707	2.58E-20
ENSP00000306528.11	PNT54710	8.65E-35
ENSP00000263831.7	PNT54710	4.55E-21
ENSP00000306528.11	PNT54704	8.65E-35
ENSP00000263831.7	PNT54704	4.55E-21
ENSP00000306528.11	PNT54706	1.48E-35
ENSP00000263831.7	PNT54706	1.14E-21
ENSP00000306528.11	PNT54705	8.65E-35
ENSP00000263831.7	PNT54705	4.55E-21
ENSP00000306528.11	PNT54712	7.01E-24
ENSP00000263831.7	PNT54712	4.55E-15
ENSP00000306528.11	PNT54709	8.65E-35
ENSP00000263831.7	PNT54709	4.55E-21
ENSP00000358040.1	PNT55671	1.01E-12
ENSP00000358042.4	PNT55671	2.69E-12
ENSP00000466114.1	PNT55671	9.17E-12
ENSP00000358040.1	PNT55670	1.16E-12
ENSP00000358042.4	PNT55670	3.15E-12
ENSP00000466114.1	PNT55670	5.63E-10
ENSP00000221138.4	PNT52016	2.20E-194
ENSP00000418447.1	PNT52016	2.57E-193
ENSP00000515268.1	PNT52016	2.70E-190
ENSP00000381271.4	PNT55748	9.00E-08
ENSP00000386156.2	PNT55748	2.30E-07
ENSP00000381271.4	PNT55744	4.98E-08
ENSP00000386156.2	PNT55744	1.29E-07
ENSP00000381271.4	PNT55749	4.98E-08
ENSP00000386156.2	PNT55749	1.29E-07
ENSP00000381271.4	PNT55742	4.98E-08
ENSP00000386156.2	PNT55742	1.29E-07
ENSP00000381271.4	PNT55743	4.98E-08
ENSP00000386156.2	PNT55743	1.29E-07
ENSP00000381271.4	PNT55747	9.98E-08
ENSP00000386156.2	PNT55747	2.55E-07
ENSP00000381271.4	PNT55750	7.40E-08
ENSP00000386156.2	PNT55750	1.89E-07
ENSP00000266126.5	PNT52338	1.17E-62
ENSP00000451681.1	PNT52338	2.95E-20
ENSP00000452311.1	PNT52338	3.37E-20
ENSP00000266126.5	PNT52336	1.11E-52
ENSP00000451681.1	PNT52336	2.22E-20
ENSP00000452311.1	PNT52336	2.54E-20
ENSP00000266126.5	PNT52339	1.17E-62
ENSP00000451681.1	PNT52339	2.95E-20
ENSP00000452311.1	PNT52339	3.37E-20
ENSP00000266126.5	PNT52340	2.19E-34
ENSP00000451681.1	PNT52340	6.76E-21
ENSP00000452311.1	PNT52340	7.71E-21
ENSP00000266126.5	PNT52335	1.17E-62
ENSP00000451681.1	PNT52335	2.95E-20
ENSP00000452311.1	PNT52335	3.37E-20
ENSP00000266126.5	PNT52337	6.99E-51
ENSP00000451681.1	PNT52337	2.00E-20
ENSP00000452311.1	PNT52337	2.29E-20
ENSP00000229418.6	PNT56818	9.34E-19
ENSP00000345702.6	PNT56818	1.26E-18
ENSP00000229418.6	PNT56815	3.99E-18
ENSP00000345702.6	PNT56815	5.39E-18
ENSP00000229418.6	PNT56817	3.99E-18
ENSP00000345702.6	PNT56817	5.39E-18
ENSP00000229418.6	PNT56816	3.99E-18
ENSP00000345702.6	PNT56816	5.39E-18
ENSP00000229418.6	PNT56819	6.22E-20
ENSP00000345702.6	PNT56819	8.34E-20
ENSP00000367867.3	PNT54375	1.26E-21
ENSP00000304643.3	PNT54375	1.88E-21
ENSP00000288616.3	PNT54375	2.68E-20
ENSP00000265394.5	PNT57281	4.82E-23
ENSP00000379572.3	PNT57281	4.82E-23
ENSP00000387164.1	PNT57281	4.82E-23
ENSP00000265394.5	PNT57282	2.51E-22
ENSP00000379572.3	PNT57282	2.51E-22
ENSP00000387164.1	PNT57282	2.51E-22
ENSP00000263239.2	PNT56524	2.11E-168
ENSP00000509365.1	PNT56524	1.12E-97
ENSP00000508895.1	PNT56524	2.79E-97
ENSP00000263239.2	PNT56525	1.25E-200
ENSP00000508658.1	PNT56525	1.60E-105
ENSP00000508781.1	PNT56525	1.73E-105
ENSP00000263239.2	PNT56523	9.08E-199
ENSP00000508658.1	PNT56523	5.88E-103
ENSP00000508781.1	PNT56523	6.33E-103
ENSP00000263239.2	PNT56526	2.08E-137
ENSP00000509365.1	PNT56526	8.27E-81
ENSP00000508895.1	PNT56526	1.91E-80
ENSP00000229418.6	PNT58798	8.62E-19
ENSP00000345702.6	PNT58798	1.14E-18
ENSP00000229418.6	PNT58793	1.13E-18
ENSP00000345702.6	PNT58793	1.50E-18
ENSP00000229418.6	PNT58790	3.21E-18
ENSP00000345702.6	PNT58790	4.22E-18
ENSP00000229418.6	PNT58795	3.21E-18
ENSP00000345702.6	PNT58795	4.22E-18
ENSP00000229418.6	PNT58789	3.21E-18
ENSP00000345702.6	PNT58789	4.22E-18
ENSP00000229418.6	PNT58792	3.29E-07
ENSP00000345702.6	PNT58792	3.44E-07
ENSP00000229418.6	PNT58794	9.54E-19
ENSP00000345702.6	PNT58794	1.27E-18
ENSP00000229418.6	PNT58796	1.09E-06
ENSP00000345702.6	PNT58796	1.13E-06
ENSP00000229418.6	PNT58791	3.52E-18
ENSP00000345702.6	PNT58791	4.64E-18
ENSP00000229418.6	PNT58797	2.91E-18
ENSP00000345702.6	PNT58797	3.83E-18
ENSP00000322706.6	PNT53916	5.70E-155
ENSP00000399402.2	PNT53916	5.70E-155
ENSP00000358414.3	PNT53916	5.02E-153
ENSP00000322706.6	PNT53915	5.70E-155
ENSP00000399402.2	PNT53915	5.70E-155
ENSP00000358414.3	PNT53915	5.02E-153
ENSP00000322706.6	PNT53917	5.70E-155
ENSP00000399402.2	PNT53917	5.70E-155
ENSP00000358414.3	PNT53917	5.02E-153
ENSP00000316034.4	PNT53680	1.24E-50
ENSP00000360310.3	PNT53680	3.05E-50
ENSP00000360307.4	PNT53680	1.41E-47
ENSP00000316034.4	PNT53681	4.17E-50
ENSP00000360310.3	PNT53681	1.02E-49
ENSP00000360307.4	PNT53681	4.55E-47
ENSP00000202773.9	PNT56910	2.27E-50
ENSP00000403172.2	PNT56910	2.27E-50
ENSP00000448570.1	PNT56910	4.58E-14
ENSP00000202773.9	PNT56909	1.38E-38
ENSP00000403172.2	PNT56909	1.38E-38
ENSP00000448570.1	PNT56909	3.15E-14
ENSP00000265394.5	PNT57300	2.52E-32
ENSP00000379572.3	PNT57300	2.52E-32
ENSP00000387164.1	PNT57300	2.52E-32
ENSP00000265394.5	PNT57298	6.88E-27
ENSP00000379572.3	PNT57298	6.88E-27
ENSP00000387164.1	PNT57298	6.88E-27
ENSP00000265394.5	PNT57297	1.12E-17
ENSP00000379572.3	PNT57297	1.12E-17
ENSP00000387164.1	PNT57297	1.12E-17
ENSP00000265394.5	PNT57301	4.69E-31
ENSP00000379572.3	PNT57301	4.69E-31
ENSP00000387164.1	PNT57301	4.69E-31
ENSP00000409036.1	PNT57296	8.25E-29
ENSP00000265394.5	PNT57296	2.98E-27
ENSP00000379572.3	PNT57296	2.98E-27
ENSP00000265394.5	PNT57299	4.27E-31
ENSP00000379572.3	PNT57299	4.27E-31
ENSP00000387164.1	PNT57299	4.27E-31
ENSP00000229418.6	PNT56663	2.06E-13
ENSP00000345702.6	PNT56663	2.54E-13
ENSP00000229418.6	PNT56664	2.06E-13
ENSP00000345702.6	PNT56664	2.54E-13
ENSP00000496792.1	PNT53183	1.96E-241
ENSP00000497602.1	PNT53183	5.12E-241
ENSP00000497744.1	PNT53183	5.12E-241
ENSP00000496792.1	PNT53182	1.75E-212
ENSP00000497602.1	PNT53182	4.47E-212
ENSP00000497744.1	PNT53182	4.47E-212
ENSP00000496792.1	PNT53185	1.07E-242
ENSP00000497602.1	PNT53185	2.80E-242
ENSP00000497744.1	PNT53185	2.80E-242
ENSP00000496792.1	PNT53184	1.57E-237
ENSP00000497602.1	PNT53184	4.10E-237
ENSP00000497744.1	PNT53184	4.10E-237
ENSP00000496792.1	PNT53187	2.25E-239
ENSP00000497602.1	PNT53187	5.87E-239
ENSP00000497744.1	PNT53187	5.87E-239
ENSP00000496792.1	PNT53186	5.47E-223
ENSP00000497602.1	PNT53186	1.41E-222
ENSP00000497744.1	PNT53186	1.41E-222
ENSP00000496792.1	PNT53188	3.42E-242
ENSP00000497602.1	PNT53188	8.93E-242
ENSP00000497744.1	PNT53188	8.93E-242
ENSP00000512462.1	PNT53326	9.98E-05
ENSP00000367851.4	PNT53326	1.02E-04
ENSP00000512462.1	PNT53325	6.47E-21
ENSP00000367851.4	PNT53325	7.26E-21
ENSP00000217885.5	PNT53325	2.45E-19
ENSP00000512462.1	PNT53321	1.17E-20
ENSP00000367851.4	PNT53321	1.34E-20
ENSP00000217885.5	PNT53321	4.20E-19
ENSP00000512462.1	PNT53327	3.24E-14
ENSP00000367851.4	PNT53327	3.43E-14
ENSP00000217885.5	PNT53327	1.66E-12
ENSP00000512462.1	PNT53324	1.95E-14
ENSP00000367851.4	PNT53324	2.07E-14
ENSP00000217885.5	PNT53324	9.94E-13
ENSP00000512462.1	PNT53320	6.94E-21
ENSP00000367851.4	PNT53320	7.81E-21
ENSP00000217885.5	PNT53320	2.61E-19
ENSP00000512462.1	PNT53323	1.26E-20
ENSP00000367851.4	PNT53323	1.45E-20
ENSP00000217885.5	PNT53323	4.52E-19
ENSP00000512462.1	PNT53322	1.94E-14
ENSP00000367851.4	PNT53322	2.06E-14
ENSP00000217885.5	PNT53322	9.89E-13
ENSP00000512462.1	PNT53318	1.31E-20
ENSP00000367851.4	PNT53318	1.51E-20
ENSP00000217885.5	PNT53318	4.68E-19
ENSP00000512462.1	PNT53319	8.15E-21
ENSP00000367851.4	PNT53319	9.04E-21
ENSP00000217885.5	PNT53319	3.21E-19
ENSP00000356807.2	PNT57409	3.28E-34
ENSP00000356807.2	PNT57408	1.19E-27
ENSP00000356804.3	PNT57408	1.42E-19
ENSP00000356807.2	PNT57407	1.18E-39
ENSP00000356804.3	PNT57407	1.30E-19
ENSP00000427458.1	PNT56097	3.40E-94
ENSP00000391231.1	PNT56097	2.19E-87
ENSP00000264162.2	PNT56097	9.83E-86
ENSP00000427458.1	PNT56101	1.60E-93
ENSP00000391231.1	PNT56101	3.45E-87
ENSP00000264162.2	PNT56101	1.41E-85
ENSP00000427458.1	PNT56100	4.18E-78
ENSP00000391231.1	PNT56100	5.01E-74
ENSP00000264162.2	PNT56100	3.15E-73
ENSP00000427458.1	PNT56099	2.05E-83
ENSP00000391231.1	PNT56099	3.95E-82
ENSP00000264162.2	PNT56099	7.36E-81
ENSP00000427458.1	PNT56098	1.14E-91
ENSP00000391231.1	PNT56098	7.84E-86
ENSP00000264162.2	PNT56098	2.78E-84
ENSP00000408734.2	PNT59916	2.06E-38
ENSP00000479889.3	PNT59916	2.27E-37
ENSP00000446490.1	PNT59916	2.27E-37
ENSP00000283632.4	PNT57178	7.39E-57
ENSP00000437630.1	PNT57178	4.30E-51
ENSP00000420875.1	PNT57178	5.84E-51
ENSP00000283632.4	PNT57179	7.39E-57
ENSP00000437630.1	PNT57179	4.30E-51
ENSP00000420875.1	PNT57179	5.84E-51
ENSP00000283632.4	PNT57181	7.39E-57
ENSP00000437630.1	PNT57181	4.30E-51
ENSP00000420875.1	PNT57181	5.84E-51
ENSP00000283632.4	PNT57180	7.39E-57
ENSP00000437630.1	PNT57180	4.30E-51
ENSP00000420875.1	PNT57180	5.84E-51
ENSP00000450436.1	PNT57137	1.39E-69
ENSP00000342564.4	PNT57137	5.09E-62
ENSP00000450436.1	PNT57135	9.63E-65
ENSP00000342564.4	PNT57135	2.37E-62
ENSP00000450436.1	PNT57136	8.72E-71
ENSP00000342564.4	PNT57136	3.24E-63
ENSP00000306528.11	PNT52712	7.55E-34
ENSP00000263831.7	PNT52712	5.26E-21
ENSP00000394555.1	PNT52712	1.44E-10
ENSP00000306528.11	PNT52713	9.17E-34
ENSP00000263831.7	PNT52713	8.37E-21
ENSP00000394555.1	PNT52713	4.81E-11
ENSP00000230340.4	PNT59157	1.91E-113
ENSP00000362087.2	PNT59157	2.11E-52
ENSP00000230340.4	PNT59159	1.91E-113
ENSP00000362087.2	PNT59159	2.11E-52
ENSP00000230340.4	PNT59158	2.02E-114
ENSP00000362087.2	PNT59158	7.26E-54
ENSP00000230340.4	PNT59160	1.91E-113
ENSP00000362087.2	PNT59160	2.11E-52
ENSP00000408734.2	PNT53389	6.80E-43
ENSP00000479889.3	PNT53389	1.03E-41
ENSP00000446490.1	PNT53389	1.03E-41
ENSP00000408734.2	PNT53390	6.59E-44
ENSP00000479889.3	PNT53390	9.29E-43
ENSP00000446490.1	PNT53390	9.29E-43
ENSP00000408734.2	PNT53388	6.57E-43
ENSP00000479889.3	PNT53388	9.89E-42
ENSP00000446490.1	PNT53388	9.89E-42
ENSP00000408734.2	PNT53387	6.80E-43
ENSP00000479889.3	PNT53387	1.03E-41
ENSP00000446490.1	PNT53387	1.03E-41
ENSP00000408734.2	PNT53391	4.25E-43
ENSP00000479889.3	PNT53391	5.78E-42
ENSP00000446490.1	PNT53391	5.78E-42
ENSP00000408734.2	PNT59030	5.42E-46
ENSP00000479889.3	PNT59030	9.12E-45
ENSP00000446490.1	PNT59030	9.12E-45
ENSP00000408734.2	PNT59029	5.30E-46
ENSP00000479889.3	PNT59029	8.89E-45
ENSP00000446490.1	PNT59029	8.89E-45
ENSP00000408734.2	PNT59028	5.00E-46
ENSP00000479889.3	PNT59028	8.37E-45
ENSP00000446490.1	PNT59028	8.37E-45
ENSP00000225729.3	PNT55041	4.69E-166
ENSP00000379076.4	PNT55041	5.63E-150
ENSP00000329715.4	PNT55041	1.15E-145
ENSP00000225729.3	PNT55038	4.69E-166
ENSP00000379076.4	PNT55038	5.63E-150
ENSP00000329715.4	PNT55038	1.15E-145
ENSP00000225729.3	PNT55040	4.69E-166
ENSP00000379076.4	PNT55040	5.63E-150
ENSP00000329715.4	PNT55040	1.15E-145
ENSP00000225729.3	PNT55039	4.69E-166
ENSP00000379076.4	PNT55039	5.63E-150
ENSP00000329715.4	PNT55039	1.15E-145
ENSP00000225729.3	PNT55042	4.69E-166
ENSP00000379076.4	PNT55042	5.63E-150
ENSP00000329715.4	PNT55042	1.15E-145
ENSP00000262027.5	PNT57728	3.11E-220
ENSP00000446168.2	PNT57728	2.03E-137
ENSP00000447914.1	PNT57728	7.84E-41
ENSP00000262027.5	PNT57726	1.70E-217
ENSP00000446168.2	PNT57726	1.62E-136
ENSP00000405248.2	PNT57726	5.64E-57
ENSP00000262027.5	PNT57727	3.73E-174
ENSP00000446168.2	PNT57727	7.05E-92
ENSP00000405248.2	PNT57727	2.24E-57
ENSP00000262027.5	PNT57729	1.98E-217
ENSP00000446168.2	PNT57729	1.46E-139
ENSP00000447914.1	PNT57729	1.90E-41
ENSP00000262027.5	PNT57725	3.19E-219
ENSP00000446168.2	PNT57725	1.41E-136
ENSP00000405248.2	PNT57725	5.36E-57
ENSP00000290378.4	PNT57602	3.84E-251
ENSP00000502821.1	PNT57602	1.02E-250
ENSP00000495995.2	PNT57602	1.02E-250
ENSP00000501773.1	PNT57598	2.23E-225
ENSP00000505060.1	PNT57598	1.10E-224
ENSP00000461672.1	PNT57598	1.10E-224
ENSP00000290378.4	PNT57597	3.84E-251
ENSP00000502821.1	PNT57597	1.02E-250
ENSP00000495995.2	PNT57597	1.02E-250
ENSP00000501773.1	PNT57600	2.23E-225
ENSP00000505060.1	PNT57600	1.10E-224
ENSP00000461672.1	PNT57600	1.10E-224
ENSP00000290378.4	PNT57599	3.84E-251
ENSP00000502821.1	PNT57599	1.02E-250
ENSP00000495995.2	PNT57599	1.02E-250
ENSP00000290378.4	PNT57601	3.84E-251
ENSP00000502821.1	PNT57601	1.02E-250
ENSP00000495995.2	PNT57601	1.02E-250
ENSP00000290378.4	PNT57603	1.72E-234
ENSP00000355645.3	PNT57603	6.99E-234
ENSP00000502821.1	PNT57603	1.31E-233
ENSP00000390158.2	PNT57031	1.07E-50
ENSP00000496936.1	PNT57031	1.69E-50
ENSP00000487606.1	PNT57031	2.35E-50
ENSP00000390158.2	PNT57030	1.12E-50
ENSP00000496936.1	PNT57030	1.76E-50
ENSP00000487606.1	PNT57030	2.46E-50
ENSP00000390158.2	PNT57032	1.06E-50
ENSP00000496936.1	PNT57032	1.68E-50
ENSP00000487606.1	PNT57032	2.34E-50
ENSP00000387123.3	PNT54979	1.57E-218
ENSP00000489686.1	PNT54979	2.67E-216
ENSP00000490811.1	PNT54979	2.34E-214
ENSP00000387123.3	PNT54984	4.76E-164
ENSP00000489686.1	PNT54984	8.02E-162
ENSP00000490024.1	PNT54984	4.53E-160
ENSP00000490371.1	PNT54985	3.90E-102
ENSP00000489725.1	PNT54985	8.53E-102
ENSP00000387123.3	PNT54985	2.63E-101
ENSP00000448593.1	PNT54983	1.41E-196
ENSP00000387123.3	PNT54983	2.85E-192
ENSP00000489686.1	PNT54983	4.84E-190
ENSP00000387123.3	PNT54981	2.09E-216
ENSP00000489686.1	PNT54981	3.55E-214
ENSP00000490811.1	PNT54981	3.12E-212
ENSP00000387123.3	PNT54980	2.09E-216
ENSP00000489686.1	PNT54980	3.55E-214
ENSP00000490811.1	PNT54980	3.12E-212
ENSP00000489725.1	PNT54982	1.81E-195
ENSP00000387123.3	PNT54982	1.46E-194
ENSP00000489686.1	PNT54982	2.48E-192
ENSP00000496956.2	PNT58476	0
ENSP00000352135.3	PNT58476	0
ENSP00000478255.1	PNT58476	0
ENSP00000478255.1	PNT58475	0
ENSP00000265724.3	PNT58475	0
ENSP00000496956.2	PNT58475	0
ENSP00000478255.1	PNT58477	0
ENSP00000265724.3	PNT58477	0
ENSP00000496956.2	PNT58477	0
ENSP00000286448.6	PNT55943	1.10E-43
ENSP00000262640.6	PNT55943	3.52E-28
ENSP00000427822.1	PNT55943	2.15E-24
ENSP00000427822.1	PNT55944	3.37E-26
ENSP00000286448.6	PNT55944	8.84E-26
ENSP00000236192.7	PNT55944	2.64E-13
ENSP00000286448.6	PNT55942	6.40E-48
ENSP00000427822.1	PNT55942	1.22E-28
ENSP00000262640.6	PNT55942	8.29E-28
ENSP00000001146.2	PNT56372	1.59E-47
ENSP00000224356.4	PNT56372	3.17E-46
ENSP00000430871.1	PNT56372	9.28E-12
ENSP00000001146.2	PNT56376	1.80E-47
ENSP00000224356.4	PNT56376	4.67E-43
ENSP00000430871.1	PNT56376	8.67E-12
ENSP00000001146.2	PNT56371	4.20E-41
ENSP00000224356.4	PNT56371	1.78E-35
ENSP00000430871.1	PNT56371	7.54E-12
ENSP00000001146.2	PNT56374	5.71E-49
ENSP00000224356.4	PNT56374	5.85E-47
ENSP00000430871.1	PNT56374	9.21E-12
ENSP00000001146.2	PNT56377	4.20E-41
ENSP00000224356.4	PNT56377	1.78E-35
ENSP00000430871.1	PNT56377	7.54E-12
ENSP00000224356.4	PNT56373	4.03E-45
ENSP00000001146.2	PNT56373	2.61E-44
ENSP00000430871.1	PNT56373	9.62E-12
ENSP00000498679.1	PNT56904	2.27E-140
ENSP00000388872.1	PNT56904	2.89E-140
ENSP00000458986.1	PNT56904	2.89E-140
ENSP00000498679.1	PNT56903	1.10E-140
ENSP00000388872.1	PNT56903	1.40E-140
ENSP00000458986.1	PNT56903	1.40E-140
ENSP00000498679.1	PNT56905	1.79E-140
ENSP00000388872.1	PNT56905	2.29E-140
ENSP00000458986.1	PNT56905	2.29E-140
ENSP00000467028.2	PNT56267	1.02E-06
ENSP00000468229.1	PNT56267	1.61E-06
ENSP00000464728.1	PNT56267	1.61E-06
ENSP00000465338.1	PNT56266	1.22E-18
ENSP00000465334.2	PNT56266	3.54E-18
ENSP00000466712.1	PNT56266	4.55E-18
ENSP00000465338.1	PNT56268	4.12E-17
ENSP00000465334.2	PNT56268	1.16E-16
ENSP00000466712.1	PNT56268	1.47E-16
ENSP00000363758.1	PNT56394	2.09E-24
ENSP00000363761.3	PNT56394	2.16E-24
ENSP00000363763.3	PNT56394	2.16E-24
ENSP00000443606.1	PNT56634	8.25E-46
ENSP00000395310.2	PNT56634	1.75E-45
ENSP00000429387.1	PNT56634	5.08E-45
ENSP00000443606.1	PNT56635	4.29E-46
ENSP00000395310.2	PNT56635	9.12E-46
ENSP00000429387.1	PNT56635	2.59E-45
ENSP00000438082.1	PNT55799	7.22E-55
ENSP00000265382.2	PNT55799	1.56E-54
ENSP00000435778.1	PNT55799	1.86E-54
ENSP00000438082.1	PNT55797	7.22E-55
ENSP00000265382.2	PNT55797	1.56E-54
ENSP00000435778.1	PNT55797	1.86E-54
ENSP00000438082.1	PNT55798	7.22E-55
ENSP00000265382.2	PNT55798	1.56E-54
ENSP00000435778.1	PNT55798	1.86E-54
ENSP00000296543.4	PNT55169	8.97E-199
ENSP00000368716.3	PNT55169	3.35E-198
ENSP00000381920.1	PNT55169	3.45E-198
ENSP00000296543.4	PNT55167	8.97E-199
ENSP00000368716.3	PNT55167	3.35E-198
ENSP00000381920.1	PNT55167	3.45E-198
ENSP00000296543.4	PNT55168	2.86E-192
ENSP00000368716.3	PNT55168	1.06E-191
ENSP00000381920.1	PNT55168	1.10E-191
ENSP00000251968.3	PNT52489	9.51E-30
ENSP00000438471.1	PNT52489	2.89E-24
ENSP00000251968.3	PNT52488	5.75E-27
ENSP00000438471.1	PNT52488	1.34E-22
ENSP00000408734.2	PNT59145	1.14E-49
ENSP00000479889.3	PNT59145	1.87E-48
ENSP00000446490.1	PNT59145	1.87E-48
ENSP00000408734.2	PNT59144	2.14E-49
ENSP00000479889.3	PNT59144	3.45E-48
ENSP00000446490.1	PNT59144	3.45E-48
ENSP00000365388.5	PNT58939	1.98E-60
ENSP00000435695.1	PNT58939	1.02E-31
ENSP00000417865.1	PNT58939	4.44E-12
ENSP00000398472.2	PNT54596	4.35E-12
ENSP00000508225.1	PNT54596	1.23E-11
ENSP00000347281.2	PNT54596	1.28E-11
ENSP00000398472.2	PNT54597	4.77E-12
ENSP00000508225.1	PNT54597	1.35E-11
ENSP00000347281.2	PNT54597	1.41E-11
ENSP00000217446.3	PNT53870	4.72E-48
ENSP00000363953.2	PNT53870	6.61E-45
ENSP00000395755.1	PNT53870	6.43E-17
ENSP00000217446.3	PNT53869	2.55E-50
ENSP00000363953.2	PNT53869	3.51E-47
ENSP00000395755.1	PNT53869	2.70E-19
ENSP00000217446.3	PNT53871	1.22E-47
ENSP00000363953.2	PNT53871	1.71E-44
ENSP00000395755.1	PNT53871	1.63E-16
ENSP00000217446.3	PNT53872	5.71E-34
ENSP00000363953.2	PNT53872	7.35E-31
ENSP00000408734.2	PNT56445	3.03E-10
ENSP00000479889.3	PNT56445	4.42E-10
ENSP00000446490.1	PNT56445	4.42E-10
ENSP00000408734.2	PNT56443	2.50E-19
ENSP00000479889.3	PNT56443	7.23E-19
ENSP00000446490.1	PNT56443	7.23E-19
ENSP00000408734.2	PNT56444	1.76E-20
ENSP00000479889.3	PNT56444	5.62E-20
ENSP00000446490.1	PNT56444	5.62E-20
ENSP00000301764.7	PNT58531	0
ENSP00000506223.1	PNT58531	0
ENSP00000506685.1	PNT58531	0
ENSP00000453982.1	PNT56261	7.01E-77
ENSP00000312734.4	PNT56261	1.31E-76
ENSP00000300935.2	PNT56261	7.55E-76
ENSP00000453982.1	PNT56264	5.88E-70
ENSP00000312734.4	PNT56264	1.09E-69
ENSP00000300935.2	PNT56264	4.41E-69
ENSP00000300935.2	PNT56263	1.08E-87
ENSP00000312734.4	PNT56263	3.57E-86
ENSP00000453982.1	PNT56263	3.79E-86
ENSP00000300935.2	PNT56260	1.08E-87
ENSP00000312734.4	PNT56260	3.57E-86
ENSP00000453982.1	PNT56260	3.79E-86
ENSP00000300935.2	PNT56262	1.08E-87
ENSP00000312734.4	PNT56262	3.57E-86
ENSP00000453982.1	PNT56262	3.79E-86
ENSP00000403236.1	PNT58726	2.24E-123
ENSP00000479451.1	PNT58726	5.41E-118
ENSP00000340648.3	PNT58726	5.42E-118
ENSP00000403236.1	PNT58724	2.28E-123
ENSP00000479451.1	PNT58724	5.59E-118
ENSP00000340648.3	PNT58724	5.60E-118
ENSP00000403236.1	PNT58727	3.10E-97
ENSP00000479451.1	PNT58727	3.46E-94
ENSP00000340648.3	PNT58727	3.47E-94
ENSP00000403236.1	PNT58725	2.26E-123
ENSP00000479451.1	PNT58725	5.50E-118
ENSP00000340648.3	PNT58725	5.51E-118
ENSP00000421934.2	PNT52763	2.73E-93
ENSP00000433425.1	PNT52763	2.73E-93
ENSP00000435123.1	PNT52763	9.13E-93
ENSP00000421934.2	PNT52765	2.73E-93
ENSP00000433425.1	PNT52765	2.73E-93
ENSP00000435123.1	PNT52765	9.13E-93
ENSP00000421934.2	PNT52764	2.73E-93
ENSP00000433425.1	PNT52764	2.73E-93
ENSP00000435123.1	PNT52764	9.13E-93
ENSP00000408734.2	PNT56336	1.98E-50
ENSP00000479889.3	PNT56336	3.34E-49
ENSP00000446490.1	PNT56336	3.34E-49
ENSP00000408734.2	PNT56334	1.43E-50
ENSP00000479889.3	PNT56334	2.41E-49
ENSP00000446490.1	PNT56334	2.41E-49
ENSP00000408734.2	PNT56335	1.88E-50
ENSP00000479889.3	PNT56335	3.18E-49
ENSP00000446490.1	PNT56335	3.18E-49
ENSP00000408734.2	PNT56338	2.27E-46
ENSP00000479889.3	PNT56338	3.18E-45
ENSP00000446490.1	PNT56338	3.18E-45
ENSP00000408734.2	PNT56337	1.98E-50
ENSP00000479889.3	PNT56337	3.34E-49
ENSP00000446490.1	PNT56337	3.34E-49
ENSP00000496524.1	PNT52020	8.38E-182
ENSP00000494518.1	PNT52020	8.38E-182
ENSP00000493475.1	PNT52020	1.90E-181
ENSP00000496524.1	PNT52017	8.38E-182
ENSP00000494518.1	PNT52017	8.38E-182
ENSP00000493475.1	PNT52017	1.90E-181
ENSP00000496524.1	PNT52019	8.38E-182
ENSP00000494518.1	PNT52019	8.38E-182
ENSP00000493475.1	PNT52019	1.90E-181
ENSP00000494588.1	PNT52018	2.54E-114
ENSP00000496524.1	PNT52018	7.84E-113
ENSP00000494518.1	PNT52018	7.84E-113
ENSP00000216281.8	PNT57195	4.93E-253
ENSP00000360709.5	PNT57195	6.11E-252
ENSP00000325875.3	PNT57195	6.11E-252
ENSP00000360709.5	PNT57196	2.44E-255
ENSP00000325875.3	PNT57196	2.44E-255
ENSP00000360609.1	PNT57196	2.44E-255
ENSP00000360709.5	PNT57194	0
ENSP00000325875.3	PNT57194	0
ENSP00000360609.1	PNT57194	0
ENSP00000459571.1	PNT53921	7.08E-14
ENSP00000263088.5	PNT53921	7.12E-14
ENSP00000459571.1	PNT53922	7.10E-14
ENSP00000263088.5	PNT53922	7.14E-14
ENSP00000481728.1	PNT52733	5.17E-53
ENSP00000479253.1	PNT52733	5.17E-53
ENSP00000484289.1	PNT52733	5.17E-53
ENSP00000481728.1	PNT52731	2.86E-53
ENSP00000479253.1	PNT52731	2.86E-53
ENSP00000484289.1	PNT52731	2.86E-53
ENSP00000291524.4	PNT52732	1.91E-40
ENSP00000381467.3	PNT52732	1.97E-40
ENSP00000381475.2	PNT52732	2.01E-40
ENSP00000369456.3	PNT52807	3.21E-73
ENSP00000413282.1	PNT52807	1.36E-63
ENSP00000382732.3	PNT52807	9.85E-56
ENSP00000369456.3	PNT52808	3.46E-48
ENSP00000413282.1	PNT52808	1.41E-38
ENSP00000382732.3	PNT52808	9.91E-31
ENSP00000215798.6	PNT55818	5.35E-08
ENSP00000371800.3	PNT55818	7.53E-08
ENSP00000370407.3	PNT56688	5.95E-55
ENSP00000496496.1	PNT56688	1.76E-54
ENSP00000494255.1	PNT56688	6.29E-47
ENSP00000496496.1	PNT56687	9.36E-64
ENSP00000370407.3	PNT56687	4.76E-54
ENSP00000494255.1	PNT56687	3.63E-47
ENSP00000261296.5	PNT58981	1.59E-32
ENSP00000399316.1	PNT58981	7.30E-04
ENSP00000387019.3	PNT58981	9.51E-04
ENSP00000040877.1	PNT54635	4.33E-45
ENSP00000040877.1	PNT54636	3.90E-45
ENSP00000343490.5	PNT56033	1.72E-114
ENSP00000512002.1	PNT56033	1.72E-114
ENSP00000427458.1	PNT56033	4.02E-108
ENSP00000346635.5	PNT59845	8.02E-92
ENSP00000379042.3	PNT59845	4.38E-88
ENSP00000510551.1	PNT59845	8.91E-69
ENSP00000450436.1	PNT57132	6.06E-211
ENSP00000342564.4	PNT57132	9.00E-205
ENSP00000452081.1	PNT57132	2.07E-99
ENSP00000450436.1	PNT57133	1.40E-212
ENSP00000342564.4	PNT57133	6.83E-205
ENSP00000452081.1	PNT57133	2.19E-99
ENSP00000249356.3	PNT53172	1.28E-13
ENSP00000433640.2	PNT53172	2.07E-13
ENSP00000396332.1	PNT53172	6.59E-13
ENSP00000433640.2	PNT53171	1.83E-13
ENSP00000249356.3	PNT53171	2.10E-13
ENSP00000396332.1	PNT53171	5.81E-13
ENSP00000265056.7	PNT58121	5.39E-94
ENSP00000420528.1	PNT58121	6.81E-83
ENSP00000388647.4	PNT58121	3.38E-47
ENSP00000455429.1	PNT57189	4.28E-18
ENSP00000335494.8	PNT57189	2.26E-17
ENSP00000309945.11	PNT57189	2.58E-17
ENSP00000333292.3	PNT57186	6.37E-24
ENSP00000309945.11	PNT57186	2.49E-23
ENSP00000454360.1	PNT57186	3.02E-23
ENSP00000333292.3	PNT57191	1.23E-21
ENSP00000318228.8	PNT57191	1.54E-19
ENSP00000309945.11	PNT57191	2.13E-19
ENSP00000309945.11	PNT57187	6.73E-27
ENSP00000454360.1	PNT57187	8.69E-27
ENSP00000333292.3	PNT57187	1.39E-26
ENSP00000333292.3	PNT57192	6.37E-24
ENSP00000309945.11	PNT57192	2.49E-23
ENSP00000454360.1	PNT57192	3.02E-23
ENSP00000333292.3	PNT57188	6.37E-24
ENSP00000309945.11	PNT57188	2.49E-23
ENSP00000454360.1	PNT57188	3.02E-23
ENSP00000333292.3	PNT57190	3.01E-23
ENSP00000309945.11	PNT57190	2.18E-22
ENSP00000454360.1	PNT57190	2.55E-22
ENSP00000267115.5	PNT54653	8.21E-51
ENSP00000448036.1	PNT54653	8.21E-51
ENSP00000450158.2	PNT54653	8.21E-51
ENSP00000267115.5	PNT54651	2.74E-55
ENSP00000448036.1	PNT54651	2.74E-55
ENSP00000450158.2	PNT54651	2.74E-55
ENSP00000267115.5	PNT54652	1.42E-55
ENSP00000448036.1	PNT54652	1.42E-55
ENSP00000450158.2	PNT54652	1.42E-55
ENSP00000478255.1	PNT54404	1.20E-274
ENSP00000265724.3	PNT54404	1.20E-274
ENSP00000496956.2	PNT54404	7.62E-269
ENSP00000478255.1	PNT54403	2.74E-283
ENSP00000265724.3	PNT54403	2.74E-283
ENSP00000496956.2	PNT54403	2.04E-279
ENSP00000382880.3	PNT54658	1.71E-13
ENSP00000345656.4	PNT54658	2.71E-13
ENSP00000417175.1	PNT54658	5.66E-13
ENSP00000382880.3	PNT54659	1.11E-13
ENSP00000345656.4	PNT54659	1.76E-13
ENSP00000417175.1	PNT54659	3.74E-13
ENSP00000361803.3	PNT52346	3.81E-29
ENSP00000359481.3	PNT52346	1.45E-28
ENSP00000313382.5	PNT52346	1.52E-28
ENSP00000361803.3	PNT52347	2.57E-29
ENSP00000359481.3	PNT52347	1.00E-28
ENSP00000313382.5	PNT52347	1.05E-28
ENSP00000265394.5	PNT57651	3.38E-24
ENSP00000379572.3	PNT57651	3.38E-24
ENSP00000387164.1	PNT57651	3.38E-24
ENSP00000265394.5	PNT57652	3.38E-24
ENSP00000379572.3	PNT57652	3.38E-24
ENSP00000387164.1	PNT57652	3.38E-24
ENSP00000409036.1	PNT57650	7.53E-23
ENSP00000265394.5	PNT57650	8.85E-23
ENSP00000379572.3	PNT57650	8.85E-23
ENSP00000265394.5	PNT57648	6.92E-28
ENSP00000379572.3	PNT57648	6.92E-28
ENSP00000387164.1	PNT57648	6.92E-28
ENSP00000265394.5	PNT57649	2.10E-25
ENSP00000379572.3	PNT57649	2.10E-25
ENSP00000387164.1	PNT57649	2.10E-25
ENSP00000425107.1	PNT55020	6.64E-09
ENSP00000425107.1	PNT55022	5.98E-18
ENSP00000425107.1	PNT55021	5.98E-18
ENSP00000317362.3	PNT55844	5.48E-88
ENSP00000437169.2	PNT55844	1.87E-87
ENSP00000377055.2	PNT55844	1.49E-86
ENSP00000317362.3	PNT55842	3.34E-90
ENSP00000437169.2	PNT55842	1.13E-89
ENSP00000377055.2	PNT55842	9.18E-89
ENSP00000317362.3	PNT55845	1.58E-87
ENSP00000437169.2	PNT55845	5.37E-87
ENSP00000377055.2	PNT55845	4.28E-86
ENSP00000317362.3	PNT55843	2.17E-97
ENSP00000437169.2	PNT55843	6.99E-97
ENSP00000377055.2	PNT55843	6.11E-96
ENSP00000317362.3	PNT55840	2.17E-97
ENSP00000437169.2	PNT55840	6.99E-97
ENSP00000377055.2	PNT55840	6.11E-96
ENSP00000317362.3	PNT55841	7.99E-76
ENSP00000437169.2	PNT55841	3.00E-75
ENSP00000377055.2	PNT55841	2.05E-74
ENSP00000408734.2	PNT59914	9.13E-30
ENSP00000479889.3	PNT59914	6.30E-29
ENSP00000446490.1	PNT59914	6.30E-29
ENSP00000428424.1	PNT59915	3.72E-17
ENSP00000428924.1	PNT59915	3.78E-17
ENSP00000438819.1	PNT59915	3.59E-16
ENSP00000439420.2	PNT57066	1.06E-15
ENSP00000415764.1	PNT57066	1.44E-14
ENSP00000393047.1	PNT57066	4.14E-14
ENSP00000364145.3	PNT57071	8.00E-112
ENSP00000433771.1	PNT57071	1.08E-110
ENSP00000434628.1	PNT57071	1.08E-110
ENSP00000364145.3	PNT57070	1.22E-111
ENSP00000433771.1	PNT57070	1.65E-110
ENSP00000434628.1	PNT57070	1.65E-110
ENSP00000364145.3	PNT57069	1.07E-109
ENSP00000433771.1	PNT57069	1.40E-108
ENSP00000434628.1	PNT57069	1.40E-108
ENSP00000433771.1	PNT57067	1.62E-53
ENSP00000434628.1	PNT57067	1.62E-53
ENSP00000432356.1	PNT57067	1.62E-53
ENSP00000364145.3	PNT57068	1.15E-109
ENSP00000433771.1	PNT57068	1.51E-108
ENSP00000434628.1	PNT57068	1.51E-108
ENSP00000350224.2	PNT54150	2.68E-22
ENSP00000308774.6	PNT54150	2.68E-22
ENSP00000340082.6	PNT54150	2.68E-22
ENSP00000512071.1	PNT54148	4.96E-06
ENSP00000512066.1	PNT54148	3.07E-05
ENSP00000512069.1	PNT54148	4.66E-05
ENSP00000350224.2	PNT54147	3.49E-22
ENSP00000308774.6	PNT54147	3.49E-22
ENSP00000340082.6	PNT54147	3.49E-22
ENSP00000447889.1	PNT54149	3.99E-46
ENSP00000409325.1	PNT54149	1.25E-44
ENSP00000399910.1	PNT54149	2.73E-44
ENSP00000442053.2	PNT53359	3.49E-07
ENSP00000376344.3	PNT53359	3.49E-07
ENSP00000261741.5	PNT53359	3.49E-07
ENSP00000310189.3	PNT54287	1.47E-100
ENSP00000379366.2	PNT54287	1.74E-100
ENSP00000379364.3	PNT54287	2.96E-100
ENSP00000310189.3	PNT54286	1.81E-95
ENSP00000379364.3	PNT54286	2.99E-94
ENSP00000379366.2	PNT54286	1.01E-93
ENSP00000310189.3	PNT54285	4.25E-108
ENSP00000379364.3	PNT54285	7.01E-107
ENSP00000379366.2	PNT54285	2.38E-106
ENSP00000441543.1	PNT59600	1.89E-254
ENSP00000344818.5	PNT59600	1.89E-254
ENSP00000443053.1	PNT59600	5.18E-205
ENSP00000443053.1	PNT59595	2.18E-168
ENSP00000441543.1	PNT59595	7.33E-163
ENSP00000344818.5	PNT59595	7.33E-163
ENSP00000443053.1	PNT59598	3.62E-206
ENSP00000441543.1	PNT59598	2.20E-200
ENSP00000344818.5	PNT59598	2.20E-200
ENSP00000304697.3	PNT59588	4.51E-153
ENSP00000379180.1	PNT59588	4.51E-153
ENSP00000379178.1	PNT59588	4.51E-153
ENSP00000304697.3	PNT59591	4.51E-153
ENSP00000379180.1	PNT59591	4.51E-153
ENSP00000379178.1	PNT59591	4.51E-153
ENSP00000304697.3	PNT59599	1.14E-143
ENSP00000379180.1	PNT59599	1.14E-143
ENSP00000379178.1	PNT59599	1.14E-143
ENSP00000443053.1	PNT59594	3.62E-206
ENSP00000441543.1	PNT59594	2.20E-200
ENSP00000344818.5	PNT59594	2.20E-200
ENSP00000463156.1	PNT59589	9.46E-133
ENSP00000304697.3	PNT59589	1.51E-132
ENSP00000379180.1	PNT59589	1.51E-132
ENSP00000304697.3	PNT59596	4.51E-153
ENSP00000379180.1	PNT59596	4.51E-153
ENSP00000379178.1	PNT59596	4.51E-153
ENSP00000304697.3	PNT59592	4.51E-153
ENSP00000379180.1	PNT59592	4.51E-153
ENSP00000379178.1	PNT59592	4.51E-153
ENSP00000443053.1	PNT59590	3.62E-206
ENSP00000441543.1	PNT59590	2.20E-200
ENSP00000344818.5	PNT59590	2.20E-200
ENSP00000304697.3	PNT59597	4.51E-153
ENSP00000379180.1	PNT59597	4.51E-153
ENSP00000379178.1	PNT59597	4.51E-153
ENSP00000304697.3	PNT59593	4.51E-153
ENSP00000379180.1	PNT59593	4.51E-153
ENSP00000379178.1	PNT59593	4.51E-153
ENSP00000483329.1	PNT55717	4.25E-163
ENSP00000369719.3	PNT55717	1.04E-158
ENSP00000405186.3	PNT55717	1.09E-158
ENSP00000483329.1	PNT55715	1.60E-160
[truncated: 71,575 more rows]
